# Supplementary material for: Bis(cyclohexylammonium) 2,2′-disulfanediyldibenzoate
Source: Acta Crystallogr Sect E Struct Rep Online. 2011 Jan 12;67(Pt 2):o319. doi: 10.1107/S1600536810054012 (PMC3051650; doi:10.1107/S1600536810054012)
Supplement: Supplementary file 2 [file e-67-0o319-Isup2.hkl]

# 
# h,k,l, Fc-squared, Fo-squared, sigma(Fo-squared) and status flag 
# 
data_I
_shelx_title ' 100919j in I-4' 
_shelx_refln_list_code          4 
_shelx_F_calc_maximum      258.43 
_exptl_crystal_F_000      1080.00 
_reflns_d_resolution_high  0.8405 
 
loop_ 
 _symmetry_equiv_pos_as_xyz 
 'x, y, z' 
 '-x, -y, z' 
 'y, -x, -z' 
 '-y, x, -z' 
 'x+1/2, y+1/2, z+1/2' 
 '-x+1/2, -y+1/2, z+1/2' 
 'y+1/2, -x+1/2, -z+1/2' 
 '-y+1/2, x+1/2, -z+1/2' 
 
_cell_length_a    11.6411 
_cell_length_b    11.6411 
_cell_length_c    20.1052 
_cell_angle_alpha  90.000 
_cell_angle_beta   90.000 
_cell_angle_gamma  90.000 
 
_shelx_F_squared_multiplier     1.000 
 
loop_ 
 _refln_index_h 
 _refln_index_k 
 _refln_index_l 
 _refln_F_squared_calc 
 _refln_F_squared_meas 
 _refln_F_squared_sigma 
 _refln_observed_status 
   0   2   0    10254.03    10949.38    138.56 o 
   2   2   0       20.59       25.58      6.13 o 
  -1   3   0     8642.97     9300.90    377.29 o 
   1   3   0    12068.94    12089.41    110.07 o 
   3   3   0     3070.45     2896.98     84.15 o 
  -2   4   0     1690.16     1792.73     34.35 o 
   0   4   0      440.18      449.49     14.71 o 
   2   4   0     4805.21     4817.70    115.85 o 
   4   4   0     6367.58     6183.04    333.88 o 
  -3   5   0     7546.79     8024.48     96.15 o 
  -1   5   0       10.46       12.61      8.95 o 
   1   5   0     2320.12     2548.16     34.43 o 
   3   5   0      562.45      523.08     21.90 o 
   5   5   0        0.85       -4.72     10.62 o 
  -4   6   0     5271.04     5192.48     79.68 o 
  -2   6   0       14.90       44.43     18.24 o 
   0   6   0      142.19      159.31     14.60 o 
   2   6   0      295.16      248.60     16.85 o 
   4   6   0       15.56      -12.69      8.46 o 
   6   6   0     2552.75     2635.93     82.73 o 
  -5   7   0      430.29      412.77     31.31 o 
  -3   7   0      362.73      368.25     34.19 o 
  -1   7   0       13.75        3.93      6.87 o 
   1   7   0      227.28      263.72     34.42 o 
   3   7   0      101.08      101.53     14.34 o 
   5   7   0        3.37      -16.56     11.61 o 
   7   7   0      312.14      345.29     28.00 o 
  -6   8   0      140.69      160.93     21.62 o 
  -4   8   0      882.44      819.32     34.62 o 
  -2   8   0      716.11      680.84     47.99 o 
   0   8   0       64.73       61.03     18.65 o 
   2   8   0       41.81       13.48     11.57 o 
   4   8   0       85.98       79.55     15.76 o 
   6   8   0       90.32       81.51     19.91 o 
   8   8   0        1.59       -5.83     15.71 o 
  -7   9   0       36.44       36.27     17.95 o 
  -5   9   0     1086.72     1119.89     36.97 o 
  -3   9   0     1167.60     1181.30     41.82 o 
  -1   9   0      225.92      231.35     25.68 o 
   1   9   0      145.45      144.45     21.96 o 
   3   9   0      426.93      435.73     22.76 o 
   5   9   0      387.84      398.89     26.07 o 
   7   9   0       79.62       88.02     33.11 o 
   9   9   0        0.01      -19.63     19.96 o 
  -8  10   0       63.33       76.59     22.93 o 
  -6  10   0       23.96      -11.01     17.35 o 
  -4  10   0      149.00      130.67     22.63 o 
  -2  10   0      118.77      103.95     24.62 o 
   0  10   0      289.87      404.07     87.21 o 
   2  10   0        4.66        3.07     19.17 o 
   4  10   0      251.77      221.71     72.75 o 
   6  10   0       38.13       13.88     19.71 o 
   8  10   0       12.07       -2.82     21.42 o 
  -7  11   0        0.58      -25.36     23.64 o 
  -5  11   0      251.44      226.74     49.52 o 
  -3  11   0       24.90       36.67     25.84 o 
  -1  11   0       99.36       69.90     39.18 o 
   1  11   0       44.05       38.65     23.13 o 
   3  11   0      550.39      521.09     49.65 o 
   5  11   0      206.68      247.47     34.42 o 
   7  11   0       31.67       37.12     28.06 o 
  -6  12   0       48.24       25.14     27.98 o 
  -4  12   0        6.69      -37.43     27.05 o 
  -2  12   0        0.10      -30.64     24.16 o 
   0  12   0       50.92       70.73     58.81 o 
   2  12   0      294.39      366.06     41.14 o 
   4  12   0       42.24       59.99     38.77 o 
   6  12   0       46.59       29.96     39.25 o 
  -3  13   0       12.04       13.14     28.81 o 
  -1  13   0       13.37       16.45     27.57 o 
   1  13   0        0.04      -21.61     26.25 o 
   3  13   0       14.21       -5.55     40.71 o 
   3   0   1     1998.46     2025.86     32.08 o 
   5   0   1      563.55      534.58     15.52 o 
   7   0   1     1521.55     1527.91     27.54 o 
   9   0   1      498.90      496.53     28.46 o 
  11   0   1      157.35      154.61     29.56 o 
  13   0   1       77.04       62.89     31.73 o 
 -12   1   1       21.60      -11.86     22.90 o 
 -10   1   1      138.39      178.65     29.05 o 
  -8   1   1      790.13      745.55     23.25 o 
  -6   1   1     1706.26     1795.84     41.10 o 
  -4   1   1    10866.57    10720.45    270.81 o 
  -2   1   1    13327.61    14347.85    140.29 o 
   2   1   1    11419.67    11510.53    468.87 o 
   4   1   1      716.09      639.08     18.47 o 
   6   1   1      627.09      611.03     22.97 o 
   8   1   1      669.71      611.54     28.54 o 
  10   1   1     1157.64     1108.57     66.78 o 
  12   1   1      191.11      279.05     38.92 o 
 -13   2   1       33.85        0.00     35.51 o 
 -11   2   1      172.39      127.26     22.23 o 
  -9   2   1      530.13      476.11     23.60 o 
  -7   2   1     1384.48     1274.39     30.77 o 
  -5   2   1     7068.73     7108.08    284.68 o 
  -3   2   1      580.21      632.36     24.38 o 
  -1   2   1    11541.38    11418.80    145.08 o 
   1   2   1    13223.87    14451.45     98.34 o 
   3   2   1     1035.56      995.12     22.05 o 
   5   2   1     7312.13     7738.25    178.33 o 
   7   2   1      188.61      230.97     43.72 o 
   9   2   1      318.92      326.93     27.86 o 
  11   2   1      258.44      362.50    161.90 o 
  13   2   1       46.65       48.38     47.75 o 
 -12   3   1        0.54      -15.19     34.88 o 
 -10   3   1       35.60       13.55     15.99 o 
  -8   3   1      179.22      209.74     24.70 o 
  -6   3   1      388.92      316.56     19.35 o 
  -4   3   1     4407.60     4426.24    119.53 o 
  -2   3   1     1031.53     1010.71     24.72 o 
   0   3   1     2051.24     2098.03     30.26 o 
   2   3   1      549.29      592.99     28.24 o 
   4   3   1     1201.17     1168.95     28.54 o 
   6   3   1     1049.35     1122.58     44.97 o 
   8   3   1       94.11      101.45     18.32 o 
  10   3   1     1067.97      991.22     46.34 o 
  12   3   1       15.88        2.40     38.63 o 
 -13   4   1       21.21       19.07     38.28 o 
 -11   4   1      137.33      153.43     29.09 o 
  -9   4   1      212.01      248.05     34.85 o 
  -7   4   1      968.77      909.47     34.43 o 
  -5   4   1       39.62       40.89      9.45 o 
  -3   4   1     1182.46     1180.37     30.16 o 
  -1   4   1      706.65      603.79     25.59 o 
   1   4   1    10927.48    11003.23    108.46 o 
   3   4   1     4383.33     4453.19     80.75 o 
   5   4   1      507.80      451.81     18.10 o 
   7   4   1      196.12      192.16     18.36 o 
   9   4   1      408.76      433.52     48.16 o 
  11   4   1      121.32      126.56     29.79 o 
  13   4   1       29.83        8.41     29.54 o 
 -12   5   1      136.62      168.03     48.82 o 
 -10   5   1      300.33      293.60     29.50 o 
  -8   5   1        5.28      -19.20     12.80 o 
  -6   5   1     1633.12     1679.04     45.25 o 
  -4   5   1      514.89      468.23     22.33 o 
  -2   5   1     7345.30     7791.38     92.75 o 
   0   5   1      562.24      539.03     21.09 o 
   2   5   1     7022.69     7211.04     68.86 o 
   4   5   1       34.65       19.77     10.39 o 
   6   5   1       33.04       14.33     11.88 o 
   8   5   1      593.37      606.59     27.07 o 
  10   5   1       57.23       50.97     27.43 o 
  12   5   1       11.50       18.50     30.01 o 
 -11   6   1       38.58       26.69     24.71 o 
  -9   6   1      156.12      138.90     22.04 o 
  -7   6   1      216.00      265.10     43.79 o 
  -5   6   1       37.88       38.93     14.28 o 
  -3   6   1     1066.83     1100.41     33.49 o 
  -1   6   1      633.70      669.18     15.72 o 
   1   6   1     1666.39     1742.87     29.84 o 
   3   6   1      379.50      381.92     16.72 o 
   5   6   1     1656.55     1773.35     37.97 o 
   7   6   1       17.40      -16.23     12.72 o 
   9   6   1       61.31       20.91     17.51 o 
  11   6   1       36.69       20.85     35.47 o 
 -10   7   1      210.31      239.14     29.38 o 
  -8   7   1       65.78       63.39     18.96 o 
  -6   7   1       17.89       14.55     24.51 o 
  -4   7   1      197.92      184.62     29.37 o 
  -2   7   1      180.12      204.07     21.06 o 
   0   7   1     1561.69     1637.32     40.62 o 
   2   7   1     1385.02     1271.00     28.57 o 
   4   7   1      965.90      909.53     31.48 o 
   6   7   1      217.18      257.47     23.10 o 
   8   7   1       26.84        7.07     16.42 o 
  10   7   1       27.41      -14.15     24.51 o 
 -11   8   1        6.79       27.46     24.55 o 
  -9   8   1      216.16      270.37     29.68 o 
  -7   8   1       25.26       17.78     19.06 o 
  -5   8   1      583.85      658.78     52.25 o 
  -3   8   1       96.25       91.70     19.24 o 
  -1   8   1      663.76      625.98     28.37 o 
   1   8   1      793.09      769.37     23.02 o 
   3   8   1      186.59      201.18     19.88 o 
   5   8   1        5.88      -18.59     12.39 o 
   7   8   1       69.03       95.22     20.45 o 
   9   8   1       47.80        9.82     19.63 o 
  11   8   1       17.90       24.03     40.36 o 
 -10   9   1       12.10        0.71     21.76 o 
  -8   9   1       48.75       38.38     19.82 o 
  -6   9   1       63.28       26.68     21.66 o 
  -4   9   1      410.28      436.68     35.48 o 
  -2   9   1      324.14      296.01     28.71 o 
   0   9   1      506.70      465.63     32.87 o 
   2   9   1      527.29      448.94     32.86 o 
   4   9   1      216.97      256.78     22.93 o 
   6   9   1      153.63      137.09     22.22 o 
   8   9   1      216.99      303.94     32.73 o 
  10   9   1       50.58       45.31     31.17 o 
  -9  10   1       50.43       74.74     26.25 o 
  -7  10   1       27.80       19.89     19.77 o 
  -5  10   1       57.74       25.64     22.12 o 
  -3  10   1     1080.68     1097.79     44.22 o 
  -1  10   1     1152.55     1168.55     74.20 o 
   1  10   1      132.66      210.69     62.21 o 
   3  10   1       33.46       19.31     18.50 o 
   5  10   1      300.37      333.48     28.25 o 
   7  10   1      213.23      301.03     30.76 o 
   9  10   1       12.76        5.21     22.90 o 
  -8  11   1       18.11      -22.61     29.31 o 
  -6  11   1       36.07       20.04     28.85 o 
  -4  11   1      121.18       67.75     37.93 o 
  -2  11   1      252.07      261.36     47.50 o 
   0  11   1      153.88      212.43     35.99 o 
   2  11   1      177.11      130.86     43.76 o 
   4  11   1      133.75      162.35     43.41 o 
   6  11   1       39.70      -11.51     34.81 o 
   8  11   1        7.35        6.05     29.17 o 
  -5  12   1       11.65       13.71     26.47 o 
  -3  12   1       14.95        0.35     35.16 o 
  -1  12   1      190.77      155.20     47.92 o 
   1  12   1       21.38       -1.04     36.55 o 
   3  12   1        0.33      -15.95     33.91 o 
   5  12   1      134.25      120.67     48.82 o 
  -4  13   1       29.91       13.84     29.27 o 
  -2  13   1       46.04       63.06     31.45 o 
   0  13   1       77.73       72.75     33.74 o 
   2  13   1       32.62        9.02     40.50 o 
   4  13   1       21.79       60.47     42.37 o 
   2   0   2     3630.90     3628.77     51.55 o 
   4   0   2     2302.53     2400.71     37.25 o 
   6   0   2     4190.02     4177.82     44.28 o 
   8   0   2      708.09      691.08     29.46 o 
  10   0   2      941.21      953.45     65.74 o 
  12   0   2       26.41        0.05     24.45 o 
 -13   1   2        7.60       13.33     49.13 o 
 -11   1   2       38.52       23.37     22.22 o 
  -9   1   2      323.39      280.40     23.52 o 
  -7   1   2     1151.05     1105.66     28.83 o 
  -5   1   2     4486.37     4613.77     53.19 o 
  -3   1   2    11606.88    11768.91    101.01 o 
  -1   1   2      215.63      285.20      6.93 o 
   1   1   2      237.94      340.98     13.66 o 
   3   1   2       55.90       62.00      7.45 o 
   5   1   2     2548.65     2535.54     35.60 o 
   7   1   2      200.25      239.18     15.76 o 
   9   1   2       32.86        5.31     12.65 o 
  11   1   2       33.12       32.63     23.88 o 
  13   1   2       29.01       35.42     28.80 o 
 -12   2   2       98.11       48.49     27.13 o 
 -10   2   2      373.00      408.09     29.54 o 
  -8   2   2      364.58      375.73     18.69 o 
  -6   2   2      981.30      980.05     24.91 o 
  -4   2   2      854.46      836.54     18.66 o 
  -2   2   2     1246.69     1152.40     17.71 o 
   0   2   2     3664.05     3853.01     41.92 o 
   2   2   2     1225.92     1142.32     17.95 o 
   4   2   2      982.79      969.29     20.39 o 
   6   2   2     2126.92     2310.14     38.40 o 
   8   2   2      111.04      116.14     17.85 o 
  10   2   2      283.78      296.68     35.96 o 
  12   2   2      148.40      209.37     36.58 o 
 -13   3   2       10.23       36.27     38.07 o 
 -11   3   2       26.97        0.09     20.99 o 
  -9   3   2      165.73      188.71     17.71 o 
  -7   3   2      787.95      714.55     23.29 o 
  -5   3   2     2996.97     2968.65     54.62 o 
  -3   3   2      235.74      283.37     14.31 o 
  -1   3   2       62.70       50.06      5.28 o 
   1   3   2    11449.04    11899.98    149.34 o 
   3   3   2      223.79      260.21     14.35 o 
   5   3   2      959.62      915.16     23.29 o 
   7   3   2       36.37       22.78     15.14 o 
   9   3   2       87.37       56.57     16.31 o 
  11   3   2      390.92      463.12     42.87 o 
  13   3   2       65.04       45.29     32.35 o 
 -12   4   2       18.03       -8.33     25.50 o 
 -10   4   2      120.39      114.98     25.15 o 
  -8   4   2       51.57       16.58     16.49 o 
  -6   4   2      117.21      143.07     20.17 o 
  -4   4   2     4052.82     4130.33     66.06 o 
  -2   4   2      968.28      984.73     20.05 o 
   0   4   2     2360.07     2510.52     47.27 o 
   2   4   2      904.68      911.64     19.23 o 
   4   4   2     4014.12     4118.68     54.52 o 
   6   4   2      264.60      295.36     19.77 o 
   8   4   2      386.14      361.85     38.65 o 
  10   4   2       26.55        8.23     22.16 o 
  12   4   2        3.65      -18.41     25.25 o 
 -11   5   2       19.13      -29.07     21.87 o 
  -9   5   2        2.74        1.44     20.70 o 
  -7   5   2      349.63      362.33     60.75 o 
  -5   5   2      441.65      387.44     14.24 o 
  -3   5   2      958.69      923.08     29.47 o 
  -1   5   2     2588.60     2651.27     50.75 o 
   1   5   2     4459.35     4787.40     57.64 o 
   3   5   2     3006.00     3039.25     54.16 o 
   5   5   2      448.87      385.31     21.46 o 
   7   5   2       73.11       78.58     16.48 o 
   9   5   2      441.26      472.02     31.07 o 
  11   5   2        4.21      -25.04     22.84 o 
 -12   6   2        1.55        5.81     25.99 o 
 -10   6   2      374.07      448.80     32.69 o 
  -8   6   2      308.40      334.66     32.51 o 
  -6   6   2     1056.62     1034.00     38.62 o 
  -4   6   2      263.66      278.04     24.16 o 
  -2   6   2     2115.98     2315.55     82.84 o 
   0   6   2     4203.34     4389.04     60.48 o 
   2   6   2      937.62      959.31     23.12 o 
   4   6   2      127.49      134.13     15.13 o 
   6   6   2     1048.71      994.98     30.59 o 
   8   6   2       71.18       42.51     16.97 o 
  10   6   2       75.39       32.13     25.68 o 
  12   6   2       35.06       15.68     31.59 o 
 -11   7   2       88.02      146.98     31.90 o 
  -9   7   2      309.41      390.26     31.03 o 
  -7   7   2      219.18      214.14     38.66 o 
  -5   7   2       72.23       82.51     19.23 o 
  -3   7   2       39.11       42.78     14.91 o 
  -1   7   2      200.61      196.20     12.47 o 
   1   7   2     1161.68     1125.41     25.55 o 
   3   7   2      802.16      752.02     23.39 o 
   5   7   2      353.14      381.17     25.31 o 
   7   7   2      212.55      178.05     22.66 o 
   9   7   2       15.84       -6.85     21.91 o 
  11   7   2        5.62       -5.18     33.95 o 
 -10   8   2       18.81       15.51     21.63 o 
  -8   8   2      113.87      125.72     26.13 o 
  -6   8   2       74.58       35.82     20.55 o 
  -4   8   2      389.05      354.37     30.10 o 
  -2   8   2      108.60      108.84     18.96 o 
   0   8   2      712.19      702.41     31.63 o 
   2   8   2      363.64      349.68     18.10 o 
   4   8   2       52.12       23.85     13.58 o 
   6   8   2      312.09      325.73     26.44 o 
   8   8   2      115.33      160.00     24.21 o 
  10   8   2       20.84       -5.95     25.10 o 
  -9   9   2       48.46       56.85     22.03 o 
  -7   9   2       16.35       -1.56     21.55 o 
  -5   9   2      445.13      403.28     31.32 o 
  -3   9   2       84.59       84.61     30.62 o 
  -1   9   2       33.18       19.36     16.89 o 
   1   9   2      314.37      327.47     45.42 o 
   3   9   2      165.96      194.33     20.23 o 
   5   9   2        3.56       -1.39     14.99 o 
   7   9   2      307.81      398.90     31.98 o 
   9   9   2       49.78       56.95     27.86 o 
  -8  10   2       21.45        9.49     20.09 o 
  -6  10   2       74.25       89.82     25.71 o 
  -4  10   2       29.60        4.23     19.55 o 
  -2  10   2      283.09      280.69     31.99 o 
   0  10   2      933.23     1070.00     99.69 o 
   2  10   2      382.75      428.23     55.34 o 
   4  10   2      123.36       91.99     25.97 o 
   6  10   2      372.72      474.48     47.54 o 
   8  10   2       20.54       31.51     27.76 o 
  -7  11   2        5.74        8.01     22.12 o 
  -5  11   2        3.32      -16.04     22.45 o 
  -3  11   2      390.33      528.14     42.12 o 
  -1  11   2       31.73        9.30     20.81 o 
   1  11   2       38.79       40.21     27.90 o 
   3  11   2       28.42       -4.99     34.40 o 
   5  11   2       18.05       33.36     37.10 o 
   7  11   2       89.53      145.78     32.97 o 
  -6  12   2       34.93       36.32     29.84 o 
  -4  12   2        3.55        6.93     36.48 o 
  -2  12   2      145.41      176.84     52.98 o 
   0  12   2       26.37       34.12     39.39 o 
   2  12   2       99.23      127.60     45.56 o 
   4  12   2       16.86       21.36     40.08 o 
   6  12   2        1.44      -23.93     42.23 o 
  -3  13   2       65.18      106.24     51.73 o 
  -1  13   2       29.51        2.77     36.96 o 
   1  13   2        7.76       -5.48     35.37 o 
   3  13   2       10.19       13.94     36.48 o 
   1   0   3      407.33      446.07      7.90 o 
   3   0   3     8062.64     8224.25    178.53 o 
   5   0   3       87.73       73.74     10.88 o 
   7   0   3      227.23      287.67     33.75 o 
   9   0   3      171.16      255.17     29.75 o 
  11   0   3       73.23       84.22     26.27 o 
  13   0   3      114.73      116.63     32.51 o 
 -12   1   3        1.20      -34.76     23.18 o 
 -10   1   3     1671.90     1652.88    139.18 o 
  -8   1   3      292.39      275.39     21.65 o 
  -6   1   3      614.11      602.57     20.61 o 
  -4   1   3      855.39      906.62     23.91 o 
  -2   1   3    40850.29    43703.97    231.99 o 
   0   1   3      413.61      448.69      8.68 o 
   2   1   3    10768.92    10974.33     98.83 o 
   4   1   3      820.66      817.41     16.90 o 
   6   1   3     2093.73     2250.46     36.03 o 
   8   1   3      423.76      402.09     20.47 o 
  10   1   3      255.16      217.36     32.06 o 
  12   1   3       61.06        2.52     25.42 o 
 -13   2   3       58.01       62.69     42.86 o 
 -11   2   3       95.77       97.78     22.04 o 
  -9   2   3     1525.93     1487.54     40.88 o 
  -7   2   3       33.71       28.12     12.26 o 
  -5   2   3      536.94      490.81     16.87 o 
  -3   2   3     2482.64     2417.64     26.04 o 
  -1   2   3    10552.35    10795.01     66.46 o 
   1   2   3    40913.39    44836.04    910.65 o 
   3   2   3     1924.64     1927.68     39.11 o 
   5   2   3      312.52      295.87     14.76 o 
   7   2   3      183.71      215.93     37.00 o 
   9   2   3       91.35       59.30     25.42 o 
  11   2   3      161.21      150.52     30.99 o 
  13   2   3        5.66       22.86     28.55 o 
 -12   3   3      190.59      234.46     34.73 o 
 -10   3   3       53.22       61.51     18.37 o 
  -8   3   3       38.50       26.52     13.64 o 
  -6   3   3      605.36      661.41     22.75 o 
  -4   3   3     2213.30     2035.94     37.07 o 
  -2   3   3     1914.92     1991.52     20.75 o 
   0   3   3     7927.88     8239.17    104.27 o 
   2   3   3     2512.58     2448.55     30.30 o 
   4   3   3     1525.34     1632.38     28.37 o 
   6   3   3      663.38      648.33     21.20 o 
   8   3   3      916.95      848.40     32.76 o 
  10   3   3       47.57       20.13     23.31 o 
  12   3   3        5.11        9.93     26.55 o 
 -13   4   3       18.08       -5.76     41.12 o 
 -11   4   3       88.50       62.59     24.52 o 
  -9   4   3      422.87      465.96     35.86 o 
  -7   4   3      382.08      346.04     20.40 o 
  -5   4   3     3163.13     3405.53     78.46 o 
  -3   4   3     1492.03     1588.60     34.83 o 
  -1   4   3      823.36      807.32     16.74 o 
   1   4   3      842.01      913.11     17.26 o 
   3   4   3     2214.31     2105.77     32.57 o 
   5   4   3     3978.80     4049.06     52.96 o 
   7   4   3     1382.38     1337.58     33.16 o 
   9   4   3      169.31      167.14     28.96 o 
  11   4   3       92.51      108.75     32.55 o 
  13   4   3       17.70       -0.62     28.51 o 
 -12   5   3       59.87       57.78     51.77 o 
 -10   5   3      518.11      498.12     29.20 o 
  -8   5   3      157.07      162.06     25.91 o 
  -6   5   3      386.53      377.68     24.08 o 
  -4   5   3     3930.18     3916.56     56.64 o 
  -2   5   3      317.98      269.56     15.74 o 
   0   5   3       88.96       54.65     11.14 o 
   2   5   3      528.56      504.35     18.84 o 
   4   5   3     3155.65     3368.27     47.86 o 
   6   5   3      432.64      423.83     40.68 o 
   8   5   3      164.17      208.26     22.44 o 
  10   5   3      222.07      275.78     37.68 o 
  12   5   3        6.65       -0.60     29.13 o 
 -11   6   3        8.39       -9.31     24.89 o 
  -9   6   3       82.67       68.30     22.54 o 
  -7   6   3      829.21      749.99     36.12 o 
  -5   6   3      430.21      414.26     31.69 o 
  -3   6   3      639.78      653.13     17.80 o 
  -1   6   3     2089.32     2217.17     33.15 o 
   1   6   3      612.65      605.39     17.74 o 
   3   6   3      614.47      634.76     22.76 o 
   5   6   3      365.72      369.41     20.23 o 
   7   6   3      722.24      759.26     29.01 o 
   9   6   3       55.86       53.23     22.53 o 
  11   6   3       21.25        2.76     27.19 o 
 -10   7   3        0.04       -3.87     19.66 o 
  -8   7   3       19.94      -13.50     18.89 o 
  -6   7   3      736.24      740.20     45.15 o 
  -4   7   3     1370.55     1305.93     68.31 o 
  -2   7   3      172.13      148.95     10.99 o 
   0   7   3      226.74      270.75     48.20 o 
   2   7   3       33.08       30.22     10.43 o 
   4   7   3      384.00      354.30     39.08 o 
   6   7   3      818.69      723.61     28.13 o 
   8   7   3       21.36       16.55     16.34 o 
  10   7   3       11.90        9.00     24.41 o 
 -11   8   3        7.31       -6.32     21.99 o 
  -9   8   3       30.66        4.21     23.88 o 
  -7   8   3       20.91       -6.68     19.01 o 
  -5   8   3      175.98      257.17     49.27 o 
  -3   8   3      916.05      835.91     35.31 o 
  -1   8   3      427.55      449.80     27.43 o 
   1   8   3      298.53      294.95     19.39 o 
   3   8   3       36.83       27.24     12.33 o 
   5   8   3      156.28      164.94     20.58 o 
   7   8   3       19.47       17.21     17.05 o 
   9   8   3        4.09       -5.36     25.10 o 
  11   8   3       10.64      -23.30     29.68 o 
 -10   9   3       16.42       10.30     22.54 o 
  -8   9   3        4.07      -27.64     18.43 o 
  -6   9   3       55.80       54.12     22.84 o 
  -4   9   3      176.07      182.42     26.54 o 
  -2   9   3       89.23       79.44     20.28 o 
   0   9   3      164.41      232.07     32.73 o 
   2   9   3     1522.95     1559.44     51.16 o 
   4   9   3      426.80      485.28     26.43 o 
   6   9   3       81.12       58.89     19.22 o 
   8   9   3       30.49       30.66     26.98 o 
  10   9   3        7.85        6.61     27.24 o 
  -9  10   3        7.72        0.02     22.48 o 
  -7  10   3       11.78      -19.09     23.63 o 
  -5  10   3      218.51      266.84     33.91 o 
  -3  10   3       46.95       62.74     22.84 o 
  -1  10   3      249.66      232.69     30.77 o 
   1  10   3     1682.61     1679.98     81.00 o 
   3  10   3       59.06       21.08     29.06 o 
   5  10   3      512.05      524.27     37.20 o 
   7  10   3        0.08      -13.94     25.13 o 
   9  10   3       16.08      -23.44     39.67 o 
  -8  11   3       10.21       -9.60     22.57 o 
  -6  11   3       21.47      -17.15     21.46 o 
  -4  11   3       91.33       51.99     24.96 o 
  -2  11   3      160.17      135.58     30.65 o 
   0  11   3       78.67       75.08     53.47 o 
   2  11   3       96.75       76.15     38.42 o 
   4  11   3       90.18       49.72     34.12 o 
   6  11   3        8.01       -1.25     37.93 o 
   8  11   3        7.45       22.82     45.98 o 
  -5  12   3        6.74      -12.41     26.43 o 
  -3  12   3        5.07       28.08     25.03 o 
  -1  12   3       60.69       44.22     25.32 o 
   1  12   3        0.70       -8.89     26.67 o 
   3  12   3      190.64      285.72     55.90 o 
   5  12   3       61.93       54.30     42.51 o 
  -4  13   3       17.72      -16.37     43.55 o 
  -2  13   3        5.62       12.76     39.81 o 
   0  13   3      114.27      200.14     53.54 o 
   2  13   3       59.08      103.05     44.11 o 
   4  13   3       17.10      -18.45     39.95 o 
   0   0   4    66785.80    68934.89    505.24 o 
   2   0   4    15957.24    16411.73     98.34 o 
   4   0   4     9253.10     9844.29     68.90 o 
   6   0   4      589.79      565.70     15.45 o 
   8   0   4      719.89      645.18     32.12 o 
  10   0   4      155.20      104.57     42.44 o 
  12   0   4       49.15       57.45     26.74 o 
 -13   1   4       48.35       24.94     28.51 o 
 -11   1   4      137.89      150.88     29.21 o 
  -9   1   4      565.34      510.05     27.21 o 
  -7   1   4     1171.13     1038.41     28.65 o 
  -5   1   4     7015.70     7276.36     83.38 o 
  -3   1   4     2542.40     2589.32     28.45 o 
  -1   1   4    36036.43    34963.73    231.54 o 
   1   1   4    36312.43    36038.36    548.93 o 
   3   1   4     1140.48     1165.75     26.70 o 
   5   1   4     3348.49     3465.98     64.90 o 
   7   1   4       94.81      122.00     14.97 o 
   9   1   4      580.32      505.60     31.46 o 
  11   1   4       11.17      -20.31     21.16 o 
  13   1   4       13.68        9.87     32.91 o 
 -12   2   4       59.78      108.93     29.45 o 
 -10   2   4        7.07       -2.11     15.56 o 
  -8   2   4      155.31      224.15     20.43 o 
  -6   2   4      625.95      548.32     19.68 o 
  -4   2   4      177.14      170.51     12.05 o 
  -2   2   4     3330.30     2801.44     31.18 o 
   0   2   4    15831.52    16727.87    291.32 o 
   2   2   4     3288.32     2840.69     31.15 o 
   4   2   4      203.35      218.69     10.38 o 
   6   2   4     1199.66     1187.12     26.37 o 
   8   2   4        4.83      -15.57     15.81 o 
  10   2   4      157.01      189.79     30.86 o 
  12   2   4       64.44       56.51     28.45 o 
 -13   3   4        8.89      -29.75     38.14 o 
 -11   3   4      203.33      221.48     33.29 o 
  -9   3   4      175.20      227.80     27.98 o 
  -7   3   4      362.97      397.99     19.84 o 
  -5   3   4     3386.87     3463.80     45.42 o 
  -3   3   4     3075.88     3272.03     32.16 o 
  -1   3   4     1140.18     1154.86     26.90 o 
   1   3   4     2532.87     2644.10     39.87 o 
   3   3   4     3072.42     3229.47     38.87 o 
   5   3   4     2758.93     2793.59     40.67 o 
   7   3   4      179.33      198.15     19.12 o 
   9   3   4      374.64      402.10     36.20 o 
  11   3   4      349.51      449.66     44.89 o 
  13   3   4       67.63       55.24     31.82 o 
 -12   4   4       52.90       47.21     27.53 o 
 -10   4   4      313.72      427.08     38.29 o 
  -8   4   4      394.64      379.85     35.65 o 
  -6   4   4      502.37      502.71     26.56 o 
  -4   4   4      400.27      345.09     12.26 o 
  -2   4   4      197.85      232.12      7.81 o 
   0   4   4     9123.46     9928.04    141.82 o 
   2   4   4      153.73      148.21     10.01 o 
   4   4   4      416.95      377.69     15.42 o 
   6   4   4      179.43      203.89     20.64 o 
   8   4   4      751.14      768.42     37.41 o 
  10   4   4       94.51       78.58     26.11 o 
  12   4   4      143.04      159.26     36.53 o 
 -11   5   4       28.09        0.49     23.47 o 
  -9   5   4      155.97      142.01     37.55 o 
  -7   5   4       30.26       17.23     23.96 o 
  -5   5   4      101.19      100.29     18.01 o 
  -3   5   4     2719.83     2799.98     34.92 o 
  -1   5   4     3402.54     3639.41     48.17 o 
   1   5   4     6938.38     7475.24     66.80 o 
   3   5   4     3404.74     3741.99     50.77 o 
   5   5   4       99.16      122.84     15.16 o 
   7   5   4     1356.71     1345.00     35.36 o 
   9   5   4       66.04       46.85     24.76 o 
  11   5   4      208.41      250.22     46.67 o 
 -12   6   4       24.90       13.74     27.78 o 
 -10   6   4       15.36       -0.42     23.93 o 
  -8   6   4      490.66      506.62     32.43 o 
  -6   6   4      828.46      808.08     35.35 o 
  -4   6   4      173.50      167.80     15.07 o 
  -2   6   4     1214.08     1170.05     24.45 o 
   0   6   4      613.45      596.92     22.38 o 
   2   6   4      656.64      648.41     18.84 o 
   4   6   4      518.30      557.40     20.71 o 
   6   6   4      831.50      956.85     32.52 o 
   8   6   4       96.42       62.74     22.42 o 
  10   6   4      220.06      262.61     66.44 o 
  12   6   4        3.95        2.19     28.66 o 
 -11   7   4      136.74      118.90     32.25 o 
  -9   7   4       83.91       75.87     24.48 o 
  -7   7   4        6.57       -1.83     17.36 o 
  -5   7   4     1364.25     1380.23     45.58 o 
  -3   7   4      168.64      198.00     30.17 o 
  -1   7   4       85.14       88.67     12.24 o 
   1   7   4     1185.53     1089.10     24.95 o 
   3   7   4      350.83      359.39     17.10 o 
   5   7   4       28.64       17.07     15.89 o 
   7   7   4        7.20       -8.77     15.09 o 
   9   7   4        6.56      -33.76     22.50 o 
  11   7   4       30.61       25.92     29.72 o 
 -10   8   4       85.47       89.32     31.86 o 
  -8   8   4       73.37       66.64     24.90 o 
  -6   8   4      100.35       36.44     20.94 o 
  -4   8   4      752.94      742.17     54.02 o 
  -2   8   4        4.07      -19.10     12.74 o 
   0   8   4      716.17      733.00     24.30 o 
   2   8   4      153.56      181.38     16.60 o 
   4   8   4      390.90      372.68     26.12 o 
   6   8   4      488.99      507.83     25.22 o 
   8   8   4       72.05       35.51     34.92 o 
  10   8   4      122.56      160.72     33.15 o 
  -9   9   4       35.75       47.79     29.92 o 
  -7   9   4        7.00      -17.27     26.84 o 
  -5   9   4       69.25       33.74     20.77 o 
  -3   9   4      378.38      436.69     56.31 o 
  -1   9   4      577.71      545.09     38.21 o 
   1   9   4      569.66      531.35     47.57 o 
   3   9   4      181.07      190.09     31.14 o 
   5   9   4      160.84      158.13     56.83 o 
   7   9   4       81.95      113.54     38.66 o 
   9   9   4       35.62       13.38     37.38 o 
  -8  10   4      122.66      126.78     31.19 o 
  -6  10   4      219.18      270.56     36.76 o 
  -4  10   4       99.35      112.30     27.46 o 
  -2  10   4      152.70      153.24     33.01 o 
   0  10   4      156.34      153.64     72.44 o 
   2  10   4        6.87        2.43     31.07 o 
   4  10   4      312.31      395.50     37.27 o 
   6  10   4       13.59       -1.71     23.39 o 
   8  10   4       86.11       82.32     42.03 o 
  -7  11   4       30.05        7.50     25.89 o 
  -5  11   4      208.80      256.86     37.34 o 
  -3  11   4      346.43      396.23     39.48 o 
  -1  11   4       12.60      -18.88     26.25 o 
   1  11   4      142.46      144.83     74.38 o 
   3  11   4      199.92      165.12     44.04 o 
   5  11   4       27.57       25.03     37.73 o 
   7  11   4      137.27      147.86     94.00 o 
  -6  12   4        4.41      -35.32     26.39 o 
  -4  12   4      139.37      136.94     32.74 o 
  -2  12   4       68.44       68.06     27.80 o 
   0  12   4       48.58       91.93     30.47 o 
   2  12   4       60.50      175.55     99.52 o 
   4  12   4       53.96       40.92     42.03 o 
   6  12   4       25.01      102.15     48.13 o 
  -3  13   4       65.96       99.52     50.76 o 
  -1  13   4       12.70       27.05     35.78 o 
   1  13   4       49.68       22.26     36.02 o 
   3  13   4        8.53      -10.19     40.57 o 
   1   0   5     6364.41     6620.25     53.11 o 
   3   0   5     5029.40     5408.96     47.88 o 
   5   0   5     4452.68     4502.91     62.16 o 
   7   0   5      104.76       94.35     18.81 o 
   9   0   5      561.13      502.87     31.28 o 
  11   0   5        7.47      -37.68     25.17 o 
  13   0   5       83.25       32.97     29.75 o 
 -12   1   5       34.29       20.70     25.96 o 
 -10   1   5      545.65      607.72     44.00 o 
  -8   1   5      701.09      664.14     25.57 o 
  -6   1   5     1447.25     1444.03     46.27 o 
  -4   1   5     3724.40     3535.93     60.60 o 
  -2   1   5    11798.40    11553.15     88.29 o 
   0   1   5     6461.22     6779.87     57.95 o 
   2   1   5     3007.91     2901.91     33.87 o 
   4   1   5     1147.29     1225.04     31.50 o 
   6   1   5     1562.52     1622.06     58.40 o 
   8   1   5      602.76      606.04     56.90 o 
  10   1   5       85.45       77.34     26.60 o 
  12   1   5       51.43       23.13     28.06 o 
 -13   2   5       67.11      109.85     47.50 o 
 -11   2   5      169.33      159.83     24.34 o 
  -9   2   5       56.17       38.75     16.44 o 
  -7   2   5     1051.60     1013.48     28.69 o 
  -5   2   5      206.41      183.71     14.80 o 
  -3   2   5     4021.04     3959.22     37.99 o 
  -1   2   5     3003.00     2954.85     43.71 o 
   1   2   5    11927.25    11646.38    149.27 o 
   3   2   5     1271.31     1236.00     20.76 o 
   5   2   5     1228.86     1215.41     24.27 o 
   7   2   5      374.98      352.54     29.92 o 
   9   2   5      135.48      181.32     28.30 o 
  11   2   5        8.78        2.72     24.42 o 
  13   2   5       77.27      111.03     46.57 o 
 -12   3   5      206.50      220.98     36.48 o 
 -10   3   5       12.33       18.79     21.30 o 
  -8   3   5        2.25      -16.72     11.77 o 
  -6   3   5       73.53       68.87     11.68 o 
  -4   3   5     2452.83     2397.53     30.36 o 
  -2   3   5     1280.29     1244.88     20.53 o 
   0   3   5     4927.23     5503.73     50.73 o 
   2   3   5     4035.65     4041.97     41.85 o 
   4   3   5      608.29      590.42     17.41 o 
   6   3   5      221.62      218.08     16.36 o 
   8   3   5      321.02      293.97     31.55 o 
  10   3   5      505.28      666.98     43.83 o 
  12   3   5       63.87       47.19     43.14 o 
 -11   4   5      102.69       75.44     76.01 o 
  -9   4   5      325.80      334.78     32.75 o 
  -7   4   5      145.49      164.89     16.72 o 
  -5   4   5      451.74      410.23     16.11 o 
  -3   4   5      612.51      586.03     14.35 o 
  -1   4   5     1129.48     1255.48     18.92 o 
   1   4   5     3701.40     3563.97    101.77 o 
   3   4   5     2420.61     2350.64     34.53 o 
   5   4   5     2017.53     2044.83     36.37 o 
   7   4   5     1002.35      933.45     28.82 o 
   9   4   5       57.82        4.14     20.71 o 
  11   4   5      441.69      567.16    144.70 o 
 -12   5   5        2.28       -5.66     24.68 o 
 -10   5   5       49.34       11.61     23.31 o 
  -8   5   5       37.16       24.17     19.32 o 
  -6   5   5      800.71      711.94     32.63 o 
  -4   5   5     2001.47     2020.15     26.84 o 
  -2   5   5     1198.45     1217.69     19.20 o 
   0   5   5     4484.10     4652.42     64.16 o 
   2   5   5      211.99      177.97     12.66 o 
   4   5   5      458.43      420.90     18.17 o 
   6   5   5      647.41      545.01     22.43 o 
   8   5   5      214.02      231.21     30.47 o 
  10   5   5        5.83       11.86     23.52 o 
  12   5   5       19.13        2.11     35.19 o 
 -11   6   5       25.59       25.35     26.58 o 
  -9   6   5      177.64      166.49     29.47 o 
  -7   6   5      371.09      427.44     37.52 o 
  -5   6   5      634.58      521.32     28.43 o 
  -3   6   5      222.85      218.42     17.76 o 
  -1   6   5     1591.38     1692.40     35.45 o 
   1   6   5     1393.82     1527.33     26.91 o 
   3   6   5       84.68       80.09     13.32 o 
   5   6   5      788.10      784.77     25.85 o 
   7   6   5      107.49      131.38     19.70 o 
   9   6   5      394.44      469.61     52.15 o 
  11   6   5       16.47       -9.83     26.97 o 
 -10   7   5      105.16      122.16     30.70 o 
  -8   7   5       46.32       54.40     22.99 o 
  -6   7   5      102.12       93.52     22.14 o 
  -4   7   5     1010.02      963.96     53.61 o 
  -2   7   5      363.30      311.29     19.46 o 
   0   7   5      113.18      132.30     25.00 o 
   2   7   5     1053.81     1084.69     25.58 o 
   4   7   5      141.37      151.20     17.12 o 
   6   7   5      363.73      405.73     27.36 o 
   8   7   5      121.06      138.66     27.64 o 
  10   7   5       10.23      -35.93     23.96 o 
  -9   8   5      137.65      203.75     59.05 o 
  -7   8   5      120.16       85.75     24.99 o 
  -5   8   5      222.12      257.19     43.27 o 
  -3   8   5      317.96      366.29     33.91 o 
  -1   8   5      591.74      557.79     35.92 o 
   1   8   5      722.06      675.12     29.43 o 
   3   8   5        2.82      -16.03     14.53 o 
   5   8   5       38.04       28.59     18.85 o 
   7   8   5       49.60       64.31     23.06 o 
   9   8   5       45.13       28.23     41.40 o 
 -10   9   5       43.15        0.43     34.09 o 
  -8   9   5       44.91       38.29     25.39 o 
  -6   9   5      391.48      434.64     59.64 o 
  -4   9   5       62.75       35.08     22.09 o 
  -2   9   5      139.48      161.04     24.12 o 
   0   9   5      566.75      570.55    106.87 o 
   2   9   5       54.41       69.22     20.79 o 
   4   9   5      329.96      427.42     36.59 o 
   6   9   5      181.19      196.44     48.34 o 
   8   9   5      136.33      134.26     45.35 o 
  10   9   5       23.39       36.69     42.58 o 
  -9  10   5       23.73       -5.06     24.80 o 
  -7  10   5       10.35      -15.97     22.04 o 
  -5  10   5        4.82      -27.59     18.39 o 
  -3  10   5      510.03      544.46     46.22 o 
  -1  10   5       82.43       63.61     46.12 o 
   1  10   5      548.02      610.41     64.15 o 
   3  10   5       13.16      -37.24     25.87 o 
   5  10   5       47.05       10.49     22.34 o 
   7  10   5      103.21      146.60     47.57 o 
   9  10   5       44.54       39.18     46.74 o 
  -6  11   5       16.61      -11.37     24.35 o 
  -4  11   5      443.45      431.25     46.19 o 
  -2  11   5       10.20       22.27     29.13 o 
   0  11   5        6.67       -7.52     23.74 o 
   2  11   5      170.18      233.64     51.04 o 
   4  11   5       98.64      114.63     41.12 o 
   6  11   5       25.85       35.44     38.84 o 
  -5  12   5       18.81       18.48     25.64 o 
  -3  12   5       62.47       64.07     39.60 o 
  -1  12   5       51.34       19.48     37.07 o 
   1  12   5       32.62       -5.56     31.77 o 
   3  12   5      206.54      254.58     52.01 o 
   5  12   5        2.27      -16.92     37.59 o 
  -2  13   5       75.37      171.63     37.15 o 
   0  13   5       83.79       37.84     68.10 o 
   2  13   5       66.80       72.52     46.43 o 
   0   0   6    32330.21    32088.66    247.81 o 
   2   0   6     3347.38     3306.00     42.30 o 
   4   0   6       64.39       52.29      9.06 o 
   6   0   6      342.38      323.47     24.44 o 
   8   0   6      380.33      418.42     30.62 o 
  10   0   6      239.77      306.44     35.64 o 
  12   0   6       55.21       46.79     28.30 o 
 -13   1   6       27.68       13.59     29.30 o 
 -11   1   6      247.85      277.30     41.71 o 
  -9   1   6      329.14      396.81     27.41 o 
  -7   1   6      152.84      173.92     17.73 o 
  -5   1   6      838.18      795.55     57.47 o 
  -3   1   6    15305.35    15653.99    102.12 o 
  -1   1   6      310.30      284.59      8.85 o 
   1   1   6      359.03      357.48      8.54 o 
   3   1   6     3126.79     3217.52     42.58 o 
   5   1   6     4851.77     5181.76     97.71 o 
   7   1   6      227.62      240.82     26.13 o 
   9   1   6      252.79      254.89     31.75 o 
  11   1   6        9.84       -1.14     23.46 o 
  13   1   6       49.89       34.74     37.24 o 
 -12   2   6      215.46      160.20     48.13 o 
 -10   2   6      534.69      522.86     27.32 o 
  -8   2   6      329.09      366.13     35.35 o 
  -6   2   6       70.48       84.39     12.60 o 
  -4   2   6       46.16       35.49      7.86 o 
  -2   2   6     2942.96     2990.46     43.49 o 
   0   2   6     3424.26     3407.52     37.10 o 
   2   2   6     2871.28     2978.40     36.61 o 
   4   2   6      898.37      897.07     18.84 o 
   6   2   6     1264.04     1187.86     25.43 o 
   8   2   6      293.89      355.04     38.87 o 
  10   2   6       16.62       -6.99     19.89 o 
  12   2   6        3.93      -36.28     27.78 o 
 -13   3   6       31.54       39.25     45.08 o 
 -11   3   6      178.67      172.38     30.51 o 
  -9   3   6      840.18      790.65     30.00 o 
  -7   3   6       20.02       11.20     11.09 o 
  -5   3   6      223.37      217.42     13.78 o 
  -3   3   6      479.04      468.66     13.13 o 
  -1   3   6     3116.36     3258.90     32.89 o 
   1   3   6    15331.29    15699.24    126.96 o 
   3   3   6      475.49      460.01     15.07 o 
   5   3   6     3140.97     3130.28     42.96 o 
   7   3   6       29.55        7.18     17.14 o 
   9   3   6      175.55      223.84     30.65 o 
  11   3   6       42.12       38.81     26.84 o 
  13   3   6       53.55       90.85    108.50 o 
 -12   4   6       47.64       53.52     28.58 o 
 -10   4   6       87.41      103.64     25.91 o 
  -8   4   6      274.73      259.79     28.90 o 
  -6   4   6      577.92      503.29     23.11 o 
  -4   4   6      272.78      258.64     12.88 o 
  -2   4   6      899.69      946.43     17.39 o 
   0   4   6       67.82       78.17     10.03 o 
   2   4   6       45.46       25.24      7.48 o 
   4   4   6      252.91      249.58     13.91 o 
   6   4   6     1747.85     1804.49     42.93 o 
   8   4   6      323.44      381.14     35.21 o 
  10   4   6      101.22       88.05     28.23 o 
  12   4   6        9.73      -22.81     52.15 o 
 -11   5   6        9.87      -20.52     25.14 o 
  -9   5   6       56.96       59.00     22.55 o 
  -7   5   6      124.14      143.57     75.59 o 
  -5   5   6     1251.74     1215.71     30.63 o 
  -3   5   6     3171.81     3128.20     34.74 o 
  -1   5   6     4838.72     5213.79     48.04 o 
   1   5   6      838.64      752.33     24.41 o 
   3   5   6      233.15      226.86     25.61 o 
   5   5   6     1258.64     1223.92     29.72 o 
   7   5   6      410.90      449.47     36.18 o 
   9   5   6      264.95      298.17     35.28 o 
  11   5   6       20.97        8.21     26.29 o 
 -10   6   6       54.97       28.63     23.81 o 
  -8   6   6      188.09      169.51     28.60 o 
  -6   6   6     1546.49     1509.23     84.61 o 
  -4   6   6     1743.62     1693.00     34.78 o 
  -2   6   6     1285.38     1241.72     21.44 o 
   0   6   6      337.51      283.68     17.59 o 
   2   6   6       70.85       67.37     10.48 o 
   4   6   6      583.27      550.50     20.66 o 
   6   6   6     1545.33     1503.60     38.19 o 
   8   6   6       46.87       59.86     22.49 o 
  10   6   6      101.17      130.28     31.79 o 
 -11   7   6       29.21       -9.83     25.38 o 
  -9   7   6       19.79       -4.47     22.12 o 
  -7   7   6      243.66      253.25     31.62 o 
  -5   7   6      432.59      431.96     34.18 o 
  -3   7   6       24.52        1.57     13.49 o 
  -1   7   6      221.83      240.27     18.13 o 
   1   7   6      150.93      157.71     19.61 o 
   3   7   6       19.72      -16.77     25.17 o 
   5   7   6      127.69      128.79     18.45 o 
   7   7   6      247.57      304.08     34.50 o 
   9   7   6      109.50       78.96     27.89 o 
  11   7   6       10.98      -37.04     26.19 o 
 -10   8   6       38.92       45.63     28.04 o 
  -8   8   6       11.45       -0.92     19.65 o 
  -6   8   6       48.82       55.31     21.06 o 
  -4   8   6      317.41      357.13     33.82 o 
  -2   8   6      292.37      320.33     30.24 o 
   0   8   6      383.76      397.63     27.96 o 
   2   8   6      320.61      354.81     28.90 o 
   4   8   6      272.52      317.78     30.51 o 
   6   8   6      187.65      243.72     31.74 o 
   8   8   6       11.49       61.30     35.85 o 
  10   8   6       14.06       -4.58     37.10 o 
  -9   9   6       62.54      102.81     30.74 o 
  -7   9   6      109.67       87.92     27.79 o 
  -5   9   6      266.07      267.59     33.19 o 
  -3   9   6      171.40      219.87     65.08 o 
  -1   9   6      254.33      266.99     46.88 o 
   1   9   6      315.40      358.95     48.34 o 
   3   9   6      856.64      828.84     41.33 o 
   5   9   6       58.08       20.51     21.65 o 
   7   9   6       19.39       14.91     37.52 o 
   9   9   6       62.41       23.99     42.30 o 
  -8  10   6       13.94      -13.85     25.47 o 
  -6  10   6      100.61       72.74     27.79 o 
  -4  10   6      103.81      153.89     46.78 o 
  -2  10   6       16.28       20.94     20.94 o 
   0  10   6      231.41      319.27     81.55 o 
   2  10   6      544.54      573.59     50.90 o 
   4  10   6       93.51       71.35     24.84 o 
   6  10   6       53.73       37.65     31.14 o 
   8  10   6       38.59       54.65     45.15 o 
  -7  11   6       10.76       13.64     35.19 o 
  -5  11   6       20.93      -16.34     24.26 o 
  -3  11   6       42.40       53.64     26.96 o 
  -1  11   6        8.91      -18.59     19.73 o 
   1  11   6      249.09      301.28     99.10 o 
   3  11   6      172.21      153.12     44.38 o 
   5  11   6       10.45       28.16     37.03 o 
   7  11   6       29.44        6.73     39.25 o 
  -4  12   6        9.59       -6.95     26.57 o 
  -2  12   6        3.89       -7.90     26.55 o 
   0  12   6       53.03      115.41     33.09 o 
   2  12   6      214.34      458.26    264.32 o 
   4  12   6       49.56       77.60     41.89 o 
  -3  13   6       53.57       74.40     37.52 o 
  -1  13   6       50.10       61.40     75.04 o 
   1  13   6       28.32        2.35     33.50 o 
   3  13   6       32.29       43.20     44.73 o 
   1   0   7      516.79      478.11     11.44 o 
   3   0   7     6023.83     5673.31     51.13 o 
   5   0   7     1567.85     1521.91     31.95 o 
   7   0   7      113.76      107.91     24.06 o 
   9   0   7      127.49      144.32     25.84 o 
  11   0   7        5.01        6.19     22.73 o 
  13   0   7       52.62       40.04     33.04 o 
 -12   1   7       46.11       67.02     28.60 o 
 -10   1   7      231.74      258.81     32.34 o 
  -8   1   7      217.34      235.44     21.78 o 
  -6   1   7      505.06      462.26     19.96 o 
  -4   1   7    10980.79    10942.95     83.56 o 
  -2   1   7      208.83      224.96      9.29 o 
   0   1   7      552.42      511.20     10.73 o 
   2   1   7     1150.26     1152.95     20.01 o 
   4   1   7      554.46      560.52     19.13 o 
   6   1   7      193.98      176.08     20.90 o 
   8   1   7      384.43      475.98     37.06 o 
  10   1   7       12.79       -1.52     20.69 o 
  12   1   7       62.20       26.45     31.60 o 
 -13   2   7        6.75       19.63     46.26 o 
 -11   2   7      125.92       92.09     22.52 o 
  -9   2   7      575.17      593.61     27.06 o 
  -7   2   7     2056.09     1920.39     40.28 o 
  -5   2   7     1854.91     1781.95     29.72 o 
  -3   2   7      961.74      932.68     20.95 o 
  -1   2   7     1147.56     1155.61     20.49 o 
   1   2   7      223.54      219.77      7.85 o 
   3   2   7     3456.25     3622.11     55.69 o 
   5   2   7     1782.92     1767.65     48.86 o 
   7   2   7      241.58      240.97     26.50 o 
   9   2   7       10.89        2.30     19.44 o 
  11   2   7       18.15       -9.72     25.11 o 
  13   2   7       23.14       34.40     34.57 o 
 -12   3   7        7.60       16.99     26.36 o 
 -10   3   7      121.32       88.59     26.23 o 
  -8   3   7      533.94      482.73     22.96 o 
  -6   3   7      166.14      185.99     19.93 o 
  -4   3   7     3939.43     3780.90     65.81 o 
  -2   3   7     3448.76     3659.72     45.54 o 
   0   3   7     6039.64     5810.47     56.59 o 
   2   3   7      971.47      941.17     16.78 o 
   4   3   7      350.59      324.75     20.05 o 
   6   3   7     1081.17     1088.64     37.87 o 
   8   3   7       98.67      107.68     25.44 o 
  10   3   7      134.94      121.01     28.81 o 
  12   3   7       15.50       21.60     29.22 o 
 -11   4   7        4.86      -31.32     20.88 o 
  -9   4   7      295.21      315.94     46.64 o 
  -7   4   7      540.46      549.45     22.52 o 
  -5   4   7      643.10      647.03     25.47 o 
  -3   4   7      338.64      305.59     11.79 o 
  -1   4   7      553.87      579.59     16.53 o 
   1   4   7    11012.31    11147.63     93.66 o 
   3   4   7     3925.85     3789.95     45.79 o 
   5   4   7      603.13      579.80     20.09 o 
   7   4   7       32.88        4.71     18.02 o 
   9   4   7       76.76       70.42     23.22 o 
  11   4   7       70.09       84.88     31.64 o 
 -12   5   7       70.87       58.38     30.45 o 
 -10   5   7        5.03      -15.20     22.29 o 
  -8   5   7      114.34       95.06     24.37 o 
  -6   5   7      835.71      719.07     33.98 o 
  -4   5   7      583.98      598.82     16.61 o 
  -2   5   7     1799.46     1823.92     30.98 o 
   0   5   7     1506.77     1501.67     31.98 o 
   2   5   7     1904.10     1861.40     74.93 o 
   4   5   7      628.90      620.45     43.80 o 
   6   5   7      231.28      223.04     43.86 o 
   8   5   7       24.36      -12.97     22.26 o 
  10   5   7       79.59       76.56     28.78 o 
  12   5   7       73.23       80.06     34.29 o 
 -11   6   7       39.69       33.19     28.06 o 
  -9   6   7        8.28      -30.01     20.00 o 
  -7   6   7      455.17      493.58     35.85 o 
  -5   6   7      232.49      209.27     31.41 o 
  -3   6   7     1073.07     1096.49     28.04 o 
  -1   6   7      193.50      200.52     13.28 o 
   1   6   7      494.13      489.09     23.34 o 
   3   6   7      158.22      160.51     14.52 o 
   5   6   7      828.30      775.69     25.79 o 
   7   6   7      273.31      320.33     31.43 o 
   9   6   7       44.89       42.96     24.25 o 
  11   6   7      100.93       93.51     32.49 o 
 -10   7   7       76.98       82.42     37.24 o 
  -8   7   7      161.90      171.07     29.32 o 
  -6   7   7      282.42      319.72     33.17 o 
  -4   7   7       31.77       18.12     16.86 o 
  -2   7   7      233.64      266.26     19.72 o 
   0   7   7      108.05      109.55     15.94 o 
   2   7   7     2043.08     2033.20     49.82 o 
   4   7   7      542.51      571.21     36.41 o 
   6   7   7      449.29      542.17     59.15 o 
   8   7   7       41.54       -6.17     29.61 o 
  10   7   7       21.29      -20.80     32.04 o 
  -9   8   7       63.27       36.48     24.67 o 
  -7   8   7       39.77       25.42     51.04 o 
  -5   8   7       23.39       19.46     17.83 o 
  -3   8   7      102.69       85.94     22.50 o 
  -1   8   7      379.41      397.52     21.81 o 
   1   8   7      216.05      240.09     34.05 o 
   3   8   7      542.80      545.68     46.78 o 
   5   8   7      114.71      152.84     30.76 o 
   7   8   7      165.21      107.91     37.31 o 
   9   8   7       14.78       37.38     41.05 o 
  -8   9   7       15.85      -10.11     22.92 o 
  -6   9   7       45.52       32.51     23.82 o 
  -4   9   7       74.50       89.74     25.83 o 
  -2   9   7       11.42      -25.89     17.26 o 
   0   9   7      131.70      134.00     26.83 o 
   2   9   7      575.74      564.04     41.47 o 
   4   9   7      299.59      347.15     33.45 o 
   6   9   7        9.01      -29.33     27.88 o 
   8   9   7       60.41       86.76     44.87 o 
  -7  10   7       20.79      -20.75     21.57 o 
  -5  10   7       79.59       33.57     26.66 o 
  -3  10   7      133.90      175.15     30.70 o 
  -1  10   7       13.94      -12.27     19.85 o 
   1  10   7      231.57      370.63    129.16 o 
   3  10   7      126.14      112.21     40.29 o 
   5  10   7        4.30        3.18     21.70 o 
   7  10   7       75.42       64.56     38.63 o 
  -6  11   7      101.66      100.43     31.36 o 
  -4  11   7       71.31      135.43     75.97 o 
  -2  11   7       16.11       -8.46     23.42 o 
   0  11   7        4.45      -25.63     23.28 o 
   2  11   7      128.31      121.08     43.27 o 
   4  11   7        4.45      -33.01     31.69 o 
   6  11   7       39.33       12.14     40.43 o 
  -5  12   7       73.10       62.38     28.03 o 
  -3  12   7       16.98       10.42     36.58 o 
  -1  12   7       62.09       36.90     28.86 o 
   1  12   7       44.81       57.25     36.19 o 
   3  12   7        7.22       26.70     38.97 o 
   5  12   7       71.95      103.68     47.30 o 
  -2  13   7       22.48      -30.71     29.84 o 
   0  13   7       53.22       44.49     35.72 o 
   2  13   7        6.35        2.37     36.55 o 
   0   0   8     3684.38     3492.40     47.55 o 
   2   0   8      272.24      237.86     15.24 o 
   4   0   8     5628.85     6097.17     86.87 o 
   6   0   8       78.84       67.06     16.71 o 
   8   0   8      504.06      512.97     37.79 o 
  10   0   8       12.51       -6.52     23.54 o 
  12   0   8       22.05       -4.03     25.80 o 
 -13   1   8       38.26       34.83     31.28 o 
 -11   1   8       26.62       10.54     25.29 o 
  -9   1   8      104.08       95.98     29.14 o 
  -7   1   8      853.28      795.34     27.37 o 
  -5   1   8     5000.40     4910.47     53.57 o 
  -3   1   8     2583.71     2668.61     38.94 o 
  -1   1   8       31.00       41.13      6.28 o 
   1   1   8       27.35       37.69      5.54 o 
   3   1   8      431.22      436.98     16.73 o 
   5   1   8      286.05      332.59     25.61 o 
   7   1   8      151.06      170.41     23.26 o 
   9   1   8        4.09      -21.10     18.40 o 
  11   1   8      103.14      156.43     46.05 o 
  13   1   8        4.08      -26.13     28.47 o 
 -12   2   8       21.09      -13.59     38.90 o 
 -10   2   8       67.12       36.27     18.43 o 
  -8   2   8      121.45      135.36     19.73 o 
  -6   2   8     1493.48     1291.29     32.35 o 
  -4   2   8     3482.52     3273.98     39.94 o 
  -2   2   8      588.57      617.33     15.27 o 
   0   2   8      279.35      220.18     11.48 o 
   2   2   8      571.39      601.67     15.55 o 
   4   2   8      146.91      184.79     22.43 o 
   6   2   8      646.18      559.35     28.00 o 
   8   2   8      361.58      385.78     39.53 o 
  10   2   8        4.25       26.20     22.35 o 
  12   2   8       50.00       16.51     26.71 o 
 -11   3   8        1.75       -0.27     22.91 o 
  -9   3   8      429.22      452.62     30.05 o 
  -7   3   8      582.47      536.80     30.97 o 
  -5   3   8      714.31      725.45     19.76 o 
  -3   3   8      128.19      204.24     16.22 o 
  -1   3   8      433.70      418.49     12.95 o 
   1   3   8     2517.96     2608.58     55.16 o 
   3   3   8      132.62      201.02     10.98 o 
   5   3   8      590.69      608.22     27.37 o 
   7   3   8      398.15      480.36     36.04 o 
   9   3   8       48.31       10.46     42.09 o 
  11   3   8       32.87       -6.10     27.05 o 
 -12   4   8       35.22        2.82     45.84 o 
 -10   4   8       27.72       37.20     23.23 o 
  -8   4   8       24.16      -18.17     16.03 o 
  -6   4   8      280.08      293.05     18.17 o 
  -4   4   8       28.55       27.33      8.86 o 
  -2   4   8      148.53      209.30     12.41 o 
   0   4   8     5576.69     6030.69     62.60 o 
   2   4   8     3546.01     3370.10     80.86 o 
   4   4   8       29.96       32.78      9.83 o 
   6   4   8      707.82      606.61     30.76 o 
   8   4   8      196.30      151.82     33.53 o 
  10   4   8      244.57      311.03     63.77 o 
  12   4   8       36.62       74.87     31.38 o 
 -11   5   8       66.98       48.89     26.84 o 
  -9   5   8       57.77        6.53     21.54 o 
  -7   5   8      387.68      415.52     31.32 o 
  -5   5   8      692.19      724.37     25.91 o 
  -3   5   8      592.58      580.79     16.43 o 
  -1   5   8      293.43      295.83     21.21 o 
   1   5   8     4964.23     4966.30     58.71 o 
   3   5   8      735.02      731.19     20.31 o 
   5   5   8      687.07      694.97     23.30 o 
   7   5   8      253.71      307.37     31.34 o 
   9   5   8      153.23      157.84     29.89 o 
  11   5   8      155.26      106.17     33.19 o 
 -10   6   8       73.81       54.72     25.41 o 
  -8   6   8       83.00       73.33     22.54 o 
  -6   6   8      149.16      163.23     25.49 o 
  -4   6   8      717.56      692.82     24.86 o 
  -2   6   8      635.83      585.59     17.16 o 
   0   6   8       93.37       83.05     12.72 o 
   2   6   8     1464.34     1353.67     38.79 o 
   4   6   8      278.49      330.23     27.12 o 
   6   6   8      153.41      159.71     37.17 o 
   8   6   8       54.87       38.40     24.01 o 
  10   6   8        2.09       -7.36     24.12 o 
 -11   7   8       43.27       46.14     30.94 o 
  -9   7   8       65.51       77.82     26.73 o 
  -7   7   8      213.54      179.80     29.93 o 
  -5   7   8      247.67      373.32     41.57 o 
  -3   7   8      409.02      409.58     29.65 o 
  -1   7   8      150.48      187.79     18.47 o 
   1   7   8      855.15      832.26     32.38 o 
   3   7   8      587.69      535.09     27.90 o 
   5   7   8      390.55      387.49     29.13 o 
   7   7   8      210.34      185.72     42.79 o 
   9   7   8       18.56      -11.58     37.38 o 
  11   7   8        6.16       -8.88     45.28 o 
 -10   8   8       54.45       50.81     29.57 o 
  -8   8   8       55.73       48.00     25.29 o 
  -6   8   8       56.71       55.59     25.47 o 
  -4   8   8      188.29      152.80     25.57 o 
  -2   8   8      367.97      393.96     33.52 o 
   0   8   8      503.70      441.12     34.91 o 
   2   8   8      123.99      162.29     24.64 o 
   4   8   8       24.39       -4.37     18.19 o 
   6   8   8       83.93       80.65     38.63 o 
   8   8   8       57.35       42.09     38.21 o 
  10   8   8       26.63       25.45     39.32 o 
  -9   9   8       15.61      -27.52     24.87 o 
  -7   9   8       18.56       32.30     25.03 o 
  -5   9   8      151.15      120.59     35.85 o 
  -3   9   8       46.90       35.32     20.63 o 
  -1   9   8        3.97      -22.28     17.61 o 
   1   9   8      107.31       60.52     32.66 o 
   3   9   8      424.36      438.57     31.96 o 
   5   9   8       61.41       29.16     21.45 o 
   7   9   8       62.25      103.26     39.81 o 
   9   9   8       14.77      -13.38     41.47 o 
  -8  10   8       27.57       -8.68     31.55 o 
  -6  10   8        1.99        2.42     23.19 o 
  -4  10   8      249.07      210.17     34.25 o 
  -2  10   8        3.73       -7.25     19.06 o 
   0  10   8       12.78        5.20     22.07 o 
   2  10   8       64.55       52.15     36.13 o 
   4  10   8       28.17       17.23     23.01 o 
   6  10   8       75.30       56.03     41.82 o 
   8  10   8       52.36       64.01     47.50 o 
  -7  11   8        6.27      -36.98     24.65 o 
  -5  11   8      155.99      151.30     34.02 o 
  -3  11   8       30.31       20.22     25.74 o 
  -1  11   8      105.79      176.13     82.32 o 
   1  11   8       26.62       14.32     29.21 o 
   3  11   8        1.64      -33.36     34.33 o 
   7  11   8       43.29       46.05     44.87 o 
  -4  12   8       35.40       54.53     32.07 o 
  -2  12   8       50.52       95.98     31.03 o 
   0  12   8       23.04      -13.63     30.40 o 
   2  12   8       20.25       56.50    125.28 o 
   4  12   8       34.87       26.56     37.73 o 
  -1  13   8        4.56      -15.76     33.96 o 
   1  13   8       37.37       11.39     40.68 o 
   1   0   9     3354.65     3227.38     40.39 o 
   3   0   9     2810.61     2830.33     36.11 o 
   5   0   9        8.62       16.56     17.34 o 
   7   0   9      145.13      147.89     23.78 o 
   9   0   9      164.08      122.88     24.69 o 
  11   0   9       75.15       80.44     46.50 o 
 -12   1   9       65.94      122.77     37.80 o 
 -10   1   9      185.99      181.68     43.72 o 
  -8   1   9       97.21       53.70     16.75 o 
  -6   1   9      231.95      243.73     20.10 o 
  -4   1   9      688.52      645.68     18.64 o 
  -2   1   9      472.28      454.94     13.95 o 
   0   1   9     3295.39     3154.78     32.74 o 
   2   1   9     2864.48     2836.01     68.31 o 
   4   1   9      176.42      174.16     16.29 o 
   6   1   9      163.90      166.16     22.91 o 
   8   1   9      223.90      242.48     51.39 o 
  10   1   9       26.00       10.58     24.17 o 
  12   1   9        8.63        2.20     28.11 o 
 -11   2   9      124.40      118.46     31.68 o 
  -9   2   9      224.89      226.66     29.97 o 
  -7   2   9       49.80        7.49     13.85 o 
  -5   2   9      278.72      308.86     17.90 o 
  -3   2   9     1488.95     1458.50     25.59 o 
  -1   2   9     2855.92     2825.92     51.24 o 
   1   2   9      476.28      464.06     12.09 o 
   3   2   9      365.30      399.42     15.64 o 
   5   2   9      198.67      176.41     27.32 o 
   7   2   9      199.04      167.69     24.92 o 
   9   2   9       48.34       16.80     40.85 o 
  11   2   9       13.09        2.23     25.57 o 
 -12   3   9      130.07      215.85     35.94 o 
 -10   3   9      274.05      309.98     37.39 o 
  -8   3   9      209.11      252.12     25.15 o 
  -6   3   9       26.73       10.37     10.88 o 
  -4   3   9     1764.15     1723.04     35.90 o 
  -2   3   9      373.05      401.17     13.66 o 
   0   3   9     2821.25     2889.48     40.18 o 
   2   3   9     1509.31     1463.13     22.28 o 
   4   3   9      109.56      110.04     19.06 o 
   6   3   9     1817.74     1905.78     51.10 o 
   8   3   9      322.19      366.27     34.04 o 
  10   3   9        2.48      -15.18     23.19 o 
  12   3   9        9.43       25.03     31.29 o 
 -11   4   9        5.03      -25.78     25.20 o 
  -9   4   9      393.59      395.62     37.87 o 
  -7   4   9       57.03       12.74     24.31 o 
  -5   4   9     1303.09     1212.09     26.07 o 
  -3   4   9      102.02       88.31     10.51 o 
  -1   4   9      179.16      196.79     12.68 o 
   1   4   9      688.19      641.23     20.30 o 
   3   4   9     1764.20     1733.79     35.86 o 
   5   4   9      889.08      737.86     30.01 o 
   7   4   9     1718.21     1660.10     61.10 o 
   9   4   9       77.29       34.05     22.92 o 
  11   4   9       29.01       -5.94     26.05 o 
 -10   5   9       16.69       13.77     22.70 o 
  -8   5   9      234.74      225.52     57.35 o 
  -6   5   9      147.08      121.30     18.67 o 
  -4   5   9      886.79      843.82     21.13 o 
  -2   5   9      210.21      215.61     13.91 o 
   0   5   9        8.27        8.34      9.20 o 
   2   5   9      278.70      285.14     20.41 o 
   4   5   9     1306.58     1195.21     27.49 o 
   6   5   9      313.86      377.91     31.75 o 
   8   5   9      152.23      171.65     28.00 o 
  10   5   9       19.04      -38.59     25.73 o 
 -11   6   9       81.98       77.41     31.23 o 
  -9   6   9        7.40       -4.06     20.88 o 
  -7   6   9      259.02      288.54     33.07 o 
  -5   6   9      327.22      427.32     26.66 o 
  -3   6   9     1815.44     1873.42     56.29 o 
  -1   6   9      159.69      187.14     14.65 o 
   1   6   9      230.86      220.50     23.46 o 
   3   6   9       26.58       43.16     15.78 o 
   5   6   9      141.18       73.23     30.65 o 
   7   6   9      147.04      202.01     45.01 o 
   9   6   9      206.44      280.79     51.87 o 
  11   6   9       22.28       56.03     48.20 o 
 -10   7   9        3.82        3.98     25.67 o 
  -8   7   9       28.22       18.50     21.11 o 
  -6   7   9      138.08      179.22     28.74 o 
  -4   7   9     1720.74     1570.63     50.78 o 
  -2   7   9      187.60      153.10     25.27 o 
   0   7   9      146.11      175.45     19.67 o 
   2   7   9       49.25       46.57     17.23 o 
   4   7   9       58.40       37.42     18.49 o 
   6   7   9      259.07      269.42     46.05 o 
   8   7   9        8.72      -19.00     31.28 o 
  10   7   9        7.80      -49.83     33.22 o 
  -9   8   9        3.93       14.73     23.35 o 
  -7   8   9        8.20        0.44     22.47 o 
  -5   8   9      148.40      229.69     30.76 o 
  -3   8   9      320.14      375.14     34.29 o 
  -1   8   9      226.08      214.04     21.25 o 
   1   8   9      101.22       92.12     21.06 o 
   3   8   9      207.30      209.85     27.34 o 
   5   8   9      237.50      224.14     42.72 o 
   7   8   9       27.62       23.93     37.38 o 
   9   8   9        0.12      -36.82     34.88 o 
  -8   9   9        0.11      -24.15     24.09 o 
  -6   9   9      205.67      210.18     32.80 o 
  -4   9   9       82.86       56.02     24.74 o 
  -2   9   9       50.27       38.37     21.44 o 
   0   9   9      168.35      113.49     27.11 o 
   2   9   9      216.88      297.35     82.42 o 
   4   9   9      397.34      441.03     37.81 o 
   6   9   9        7.57        7.91     34.74 o 
   8   9   9        3.75      -38.49     40.29 o 
  -7  10   9        7.86      -32.09     24.66 o 
  -5  10   9       20.04      -13.17     25.14 o 
  -3  10   9        2.49        5.35     20.66 o 
  -1  10   9       26.14       12.40     23.31 o 
   1  10   9      191.53      199.43     36.55 o 
   3  10   9      269.43      326.60     34.35 o 
   5  10   9       15.20       -9.36     33.08 o 
   7  10   9        4.13      -44.38     35.71 o 
  -6  11   9       22.57        0.94     28.80 o 
  -4  11   9       28.97       22.07     28.57 o 
  -2  11   9       13.26       21.07     25.89 o 
   0  11   9       75.56       73.93     30.05 o 
   2  11   9      125.79      143.97     46.53 o 
   4  11   9        4.73      -13.73     34.12 o 
   6  11   9       81.07      131.35     48.34 o 
  -3  12   9        9.57        2.03     45.22 o 
  -1  12   9        9.26       -6.39     31.51 o 
   1  12   9       64.02       92.19     46.81 o 
   3  12   9      129.09      208.32     52.36 o 
   0   0  10       49.40       59.46     13.94 o 
   2   0  10     1510.61     1418.82     44.04 o 
   4   0  10     1166.56     1270.71     29.92 o 
   6   0  10      346.48      412.94     32.10 o 
   8   0  10      205.96      200.70     29.19 o 
  10   0  10       21.55       29.63     23.90 o 
  12   0  10       40.50       38.80     30.07 o 
 -11   1  10      105.19      114.06     69.11 o 
  -9   1  10       34.42        0.44     19.46 o 
  -7   1  10      245.58      255.93     22.76 o 
  -5   1  10     3957.33     3731.88     48.02 o 
  -3   1  10      656.64      598.98     17.75 o 
  -1   1  10     1265.83     1242.15     24.72 o 
   1   1  10     1291.80     1243.60     27.11 o 
   3   1  10       21.34        3.06      8.82 o 
   5   1  10      198.41      183.39     18.67 o 
   7   1  10       32.33       14.91     18.14 o 
   9   1  10       88.56      103.89     28.06 o 
  11   1  10        8.43      -15.40     25.94 o 
 -12   2  10       26.31       42.65     46.60 o 
 -10   2  10      124.80      179.56     26.17 o 
  -8   2  10      378.06      460.42     29.92 o 
  -6   2  10      605.17      504.95     19.88 o 
  -4   2  10      186.77      196.02     15.56 o 
  -2   2  10     2492.98     2515.78     33.98 o 
   0   2  10     1485.11     1466.11     21.85 o 
   2   2  10     2474.85     2465.84     35.48 o 
   4   2  10      370.93      349.32     23.10 o 
   6   2  10     1010.93     1031.71     38.26 o 
   8   2  10      143.67      136.37     26.72 o 
  10   2  10       43.19       34.10     25.03 o 
  12   2  10       70.71      100.15     36.11 o 
 -11   3  10       13.43       30.60     26.55 o 
  -9   3  10       18.60       21.67     16.86 o 
  -7   3  10      242.41      288.58     23.59 o 
  -5   3  10     1128.72     1049.40     41.20 o 
  -3   3  10      230.15      237.55     14.56 o 
  -1   3  10       19.76       -3.37      6.38 o 
   1   3  10      677.35      617.88     19.34 o 
   3   3  10      233.48      212.46     16.49 o 
   5   3  10      575.01      528.45     40.26 o 
   7   3  10      110.19      160.84     26.48 o 
   9   3  10       51.78       65.42     40.50 o 
  11   3  10       74.41       76.73     31.64 o 
 -10   4  10       95.09       72.85     26.04 o 
  -8   4  10      119.95      101.92     24.33 o 
  -6   4  10     1002.05      923.89     26.29 o 
  -4   4  10      353.61      364.84     16.19 o 
  -2   4  10      369.39      307.69     13.39 o 
   0   4  10     1204.78     1282.95     28.25 o 
   2   4  10      172.28      182.69     15.93 o 
   4   4  10      349.96      378.94     23.34 o 
   6   4  10       70.92      105.20     35.68 o 
   8   4  10       73.14       68.24     23.24 o 
  10   4  10       13.27        3.14     27.06 o 
 -11   5  10        9.26      -12.08     26.90 o 
  -9   5  10      145.96      116.19     29.05 o 
  -7   5  10        7.64       19.39     19.63 o 
  -5   5  10      532.44      487.75     23.66 o 
  -3   5  10      585.10      581.06     21.97 o 
  -1   5  10      189.55      229.35     20.13 o 
   1   5  10     3958.59     3948.87     54.00 o 
   3   5  10     1151.43     1013.54     33.43 o 
   5   5  10      518.84      448.48     42.03 o 
   7   5  10      253.12      260.75     45.42 o 
   9   5  10        5.74      -36.96     31.14 o 
  11   5  10       15.94        7.14     40.36 o 
 -10   6  10        1.56      -19.18     23.67 o 
  -8   6  10      181.41      135.90     28.16 o 
  -6   6  10       20.98       25.65     16.43 o 
  -4   6  10       71.94      125.97     21.17 o 
  -2   6  10     1019.08     1060.97     24.58 o 
   0   6  10      343.95      325.54     15.41 o 
   2   6  10      609.78      566.00     37.97 o 
   4   6  10     1003.96      946.27     54.09 o 
   6   6  10       21.66        9.78     31.00 o 
   8   6  10       74.39       42.44     35.92 o 
  10   6  10       34.44       23.44     38.42 o 
  -9   7  10       33.03       39.57     26.55 o 
  -7   7  10       96.52       64.61     24.37 o 
  -5   7  10      256.44      295.08     31.76 o 
  -3   7  10      105.11      157.81     20.01 o 
  -1   7  10       36.32       56.28     15.05 o 
   1   7  10      242.10      294.77     33.25 o 
   3   7  10      240.92      309.44     28.86 o 
   5   7  10        8.27      -29.06     28.02 o 
   7   7  10       99.09      113.04     40.57 o 
   9   7  10       53.43       43.55     42.72 o 
  -8   8  10      115.30       58.74     43.97 o 
  -6   8  10       73.09       51.72     22.28 o 
  -4   8  10       73.84       39.01     20.96 o 
  -2   8  10      140.33      133.56     24.85 o 
   0   8  10      210.90      223.31     23.09 o 
   2   8  10      367.51      452.53     34.11 o 
   4   8  10      121.67      186.13     40.71 o 
   6   8  10      179.37      193.69     48.20 o 
   8   8  10      116.95      133.15     47.50 o 
  -7   9  10       52.89       21.42     23.21 o 
  -5   9  10        6.31      -14.60     19.42 o 
  -3   9  10       50.98       46.64     22.26 o 
  -1   9  10       87.94      175.22     29.01 o 
   1   9  10       31.58       -0.59     17.69 o 
   3   9  10       19.62       12.57     21.47 o 
   5   9  10      145.73      194.25     43.20 o 
   7   9  10       33.58       30.31     40.99 o 
  -6  10  10       34.82       48.00     29.54 o 
  -4  10  10       12.05       -9.66     31.45 o 
  -2  10  10       42.70       50.88     24.25 o 
   0  10  10       23.09       -6.20     25.84 o 
   2  10  10      122.45      199.73     44.31 o 
   4  10  10       97.72       51.39     35.85 o 
   6  10  10        1.44      -35.23     37.86 o 
  -5  11  10       15.72       21.21     27.41 o 
  -3  11  10       74.89       95.20     29.74 o 
  -1  11  10        7.92       18.02     31.07 o 
   1  11  10      104.96      116.08     35.29 o 
   3  11  10       12.91       84.12     37.10 o 
  -2  12  10       72.63      111.92     51.25 o 
   0  12  10       39.02        7.43     32.07 o 
   2  12  10       25.89       49.61     38.18 o 
   1   0  11     1121.69     1156.26     25.69 o 
   3   0  11      259.34      231.41     17.54 o 
   5   0  11     1254.66     1188.10     31.55 o 
   7   0  11       25.96       -2.91     18.00 o 
   9   0  11       41.29       32.78     24.36 o 
  11   0  11       12.82       -9.66     26.62 o 
 -12   1  11       12.55        2.88     29.99 o 
 -10   1  11       36.50       30.12     26.04 o 
  -8   1  11       18.87        6.30     19.90 o 
  -6   1  11     1293.53     1196.60     39.16 o 
  -4   1  11      216.80      191.61     15.48 o 
  -2   1  11      217.65      234.23     22.72 o 
   0   1  11     1123.72     1145.38     18.58 o 
   2   1  11      368.57      389.36     16.48 o 
   4   1  11      377.02      365.84     20.99 o 
   6   1  11      335.56      385.07     51.56 o 
   8   1  11       23.90        5.18     24.86 o 
  10   1  11       51.85       82.77     30.76 o 
  12   1  11       24.33       32.32     32.43 o 
 -11   2  11        3.55        5.55     43.55 o 
  -9   2  11       98.91      115.41     21.22 o 
  -7   2  11      478.95      495.48     25.87 o 
  -5   2  11     1060.98      932.93     25.09 o 
  -3   2  11      592.96      541.25     17.35 o 
  -1   2  11      377.66      408.55     14.37 o 
   1   2  11      216.11      191.71     13.48 o 
   3   2  11      355.83      348.76     17.13 o 
   5   2  11       28.48       43.07     16.52 o 
   7   2  11      181.71      260.78     48.89 o 
   9   2  11       82.44       41.03     23.81 o 
  11   2  11        7.60       -8.96     40.01 o 
 -10   3  11       25.78        9.99     24.19 o 
  -8   3  11      231.27      246.19     24.01 o 
  -6   3  11      663.69      689.99     23.18 o 
  -4   3  11      935.83      920.42     23.40 o 
  -2   3  11      359.69      320.86     15.09 o 
   0   3  11      276.91      234.84     14.17 o 
   2   3  11      581.55      542.86     15.19 o 
   4   3  11       20.89       -2.50     10.76 o 
   6   3  11       99.90      120.23     23.38 o 
   8   3  11      267.36      308.41     41.99 o 
  10   3  11      155.92      168.56     33.94 o 
 -11   4  11       38.12      -16.40     36.41 o 
  -9   4  11      163.01      150.99     29.70 o 
  -7   4  11      344.84      382.47     40.08 o 
  -5   4  11      282.94      343.90     20.91 o 
  -3   4  11       21.66        2.74      9.18 o 
  -1   4  11      389.65      324.02     17.99 o 
   1   4  11      215.86      215.02     17.24 o 
   3   4  11      928.09      904.93     40.72 o 
   5   4  11      501.79      517.76     55.13 o 
   7   4  11      304.23      359.01     63.97 o 
   9   4  11       24.71      -21.52     41.64 o 
  11   4  11       65.74      -24.69     39.81 o 
 -10   5  11       33.06        7.93     28.16 o 
  -8   5  11      113.49       83.47     26.12 o 
  -6   5  11      111.40      130.17     20.19 o 
  -4   5  11      496.55      460.07     18.16 o 
  -2   5  11       26.58       51.88     12.72 o 
   0   5  11     1243.79     1170.91     25.95 o 
   2   5  11     1095.42      929.59     27.20 o 
   4   5  11      274.30      331.49     44.04 o 
   6   5  11       94.35       88.21     32.25 o 
   8   5  11       25.48        7.77     31.21 o 
  10   5  11       47.64       41.89     38.56 o 
  -9   6  11       79.84       89.39     31.38 o 
  -7   6  11      151.05      208.93     43.38 o 
  -5   6  11       90.49       49.79     17.19 o 
  -3   6  11       95.23      116.75     18.00 o 
  -1   6  11      351.12      358.74     23.59 o 
   1   6  11     1280.24     1194.57     31.25 o 
   3   6  11      662.83      652.53     30.48 o 
   5   6  11      109.62      107.91     34.88 o 
   7   6  11      101.89      122.33     42.30 o 
   9   6  11       18.60       43.27     36.27 o 
 -10   7  11       20.50       23.18     26.79 o 
  -8   7  11       81.94       86.06     26.78 o 
  -6   7  11      101.51       67.35     37.34 o 
  -4   7  11      305.51      403.73     28.06 o 
  -2   7  11      175.97      245.55     21.89 o 
   0   7  11       23.43       -7.33     13.25 o 
   2   7  11      471.07      451.03     27.71 o 
   4   7  11      346.57      374.62     49.86 o 
   6   7  11      149.07      150.49     43.27 o 
   8   7  11       20.61      -11.93     32.32 o 
  10   7  11       29.40       76.08     45.15 o 
  -9   8  11       13.52       11.55     26.85 o 
  -7   8  11       20.04        0.72     30.27 o 
  -5   8  11       25.92       -5.43     19.05 o 
  -3   8  11      266.69      294.44     32.04 o 
  -1   8  11       22.76       20.92     14.88 o 
   1   8  11       16.70       20.96     20.22 o 
   3   8  11      234.97      343.96     38.35 o 
   5   8  11      112.82      150.70     41.40 o 
   7   8  11       84.99      102.36     39.74 o 
   9   8  11        5.42        1.66     42.93 o 
  -8   9  11        5.88      -32.35     26.10 o 
  -6   9  11       18.88      -27.04     22.66 o 
  -4   9  11       23.30      -20.19     20.42 o 
  -2   9  11       83.94       91.95     38.97 o 
   0   9  11       42.10       48.14     25.05 o 
   2   9  11       99.49      100.51     24.61 o 
   4   9  11      161.97      222.68     44.31 o 
   6   9  11       81.81        1.39     35.65 o 
   8   9  11       13.74       39.67     45.91 o 
  -7  10  11       29.38       24.93     27.75 o 
  -5  10  11       47.71       40.41     25.07 o 
  -3  10  11      153.04      184.50     32.75 o 
  -1  10  11       53.49       69.85     28.45 o 
   1  10  11       36.24       41.68     27.97 o 
   3  10  11       24.73       -3.68     30.65 o 
   5  10  11       34.59      -38.84     33.63 o 
   7  10  11       18.70       25.66     40.43 o 
  -4  11  11       67.29       59.34     50.24 o 
  -2  11  11        6.63       23.39     28.29 o 
   0  11  11       12.38       -7.89     27.03 o 
   2  11  11        3.96       22.30     31.41 o 
  -1  12  11       23.91       54.65     33.87 o 
   1  12  11       12.78      -28.96     41.09 o 
   0   0  12     2014.81     1975.31     41.57 o 
   2   0  12     1358.04     1214.28     29.66 o 
   4   0  12        9.33       -7.65     10.99 o 
   6   0  12       71.27       62.31     19.93 o 
   8   0  12       41.12       31.35     23.10 o 
  10   0  12       46.25       30.96     26.42 o 
 -11   1  12       55.05       47.90     46.50 o 
  -9   1  12        6.90      -16.17     21.50 o 
  -7   1  12      122.27      114.50     20.04 o 
  -5   1  12      244.50      228.26     18.68 o 
  -3   1  12      969.67      950.54     23.01 o 
  -1   1  12     1053.18      944.66     21.30 o 
   1   1  12     1022.54      926.02     19.72 o 
   3   1  12       81.38       77.18     14.00 o 
   5   1  12      100.47       83.43     15.83 o 
   7   1  12      327.69      335.26     72.78 o 
   9   1  12      122.92      101.05     28.00 o 
  11   1  12       17.12       -7.73     26.14 o 
 -10   2  12       77.50       71.57     30.11 o 
  -8   2  12      169.55      174.15     22.80 o 
  -6   2  12      849.02      847.13     26.34 o 
  -4   2  12       48.97       50.45     13.50 o 
  -2   2  12      302.40      299.65     14.80 o 
   0   2  12     1354.70     1226.83     20.07 o 
   2   2  12      287.72      256.82     12.67 o 
   4   2  12       12.59       -0.53     11.63 o 
   6   2  12      350.86      352.32     53.02 o 
   8   2  12      295.52      296.52     43.97 o 
  10   2  12       30.35       47.67     27.46 o 
 -11   3  12       34.73       -1.60     28.54 o 
  -9   3  12       53.68       32.68     24.65 o 
  -7   3  12      397.85      422.92     24.94 o 
  -5   3  12      399.23      413.57     34.13 o 
  -3   3  12       63.67       51.65     11.17 o 
  -1   3  12       78.81       76.04     11.02 o 
   1   3  12      952.10      900.65     24.37 o 
   3   3  12       63.19       39.38     13.11 o 
   5   3  12      967.04      962.74     47.40 o 
   7   3  12       33.64       42.22     21.65 o 
   9   3  12      231.57      311.67     40.11 o 
  11   3  12        6.25      -16.98     31.06 o 
 -10   4  12       64.88       67.61     28.63 o 
  -8   4  12      256.18      231.55     31.30 o 
  -6   4  12      163.65      160.80     16.91 o 
  -4   4  12      838.33      824.78     23.91 o 
  -2   4  12       13.07       11.59      9.77 o 
   0   4  12        8.75        5.43      8.66 o 
   2   4  12       48.74       33.04     14.84 o 
   4   4  12      851.12      829.27     36.17 o 
   6   4  12      240.51      301.74     49.17 o 
   8   4  12      246.34      234.47     49.58 o 
  10   4  12       15.54        0.00     36.06 o 
  -9   5  12       96.14       63.30     26.16 o 
  -7   5  12      367.98      394.32     30.58 o 
  -5   5  12      124.65      127.69     22.08 o 
  -3   5  12      967.32      900.90     26.15 o 
  -1   5  12       97.61       84.04     12.94 o 
   1   5  12      244.09      283.28     21.09 o 
   3   5  12      403.16      456.90     56.10 o 
   5   5  12      122.28       89.39     35.71 o 
   7   5  12      210.50      242.65     48.20 o 
   9   5  12       14.60        4.65     35.16 o 
 -10   6  12        2.18       17.90     26.05 o 
  -8   6  12       21.02        0.61     20.61 o 
  -6   6  12      436.58      508.96     29.20 o 
  -4   6  12      234.73      331.56     25.94 o 
  -2   6  12      358.28      364.66     25.25 o 
   0   6  12       71.53       73.09     13.80 o 
   2   6  12      846.96      840.05     28.08 o 
   4   6  12      157.74      164.91     40.08 o 
   6   6  12      440.66      498.20     59.22 o 
   8   6  12       39.14      -36.41     31.28 o 
  10   6  12       17.25      -11.44     35.99 o 
  -9   7  12       28.63       25.80     24.85 o 
  -7   7  12        2.66      -17.58     18.92 o 
  -5   7  12      210.74      245.53     32.90 o 
  -3   7  12       38.61       43.04     17.36 o 
  -1   7  12      328.77      373.52     26.13 o 
   1   7  12      121.13      144.47     23.81 o 
   3   7  12      396.95      407.56     51.46 o 
   5   7  12      372.16      415.54     53.95 o 
   7   7  12        2.42       -2.29     31.00 o 
   9   7  12       25.84       10.96     42.37 o 
  -8   8  12       11.03       -2.56     22.69 o 
  -6   8  12       39.65       79.21     26.85 o 
  -4   8  12      239.07      254.57     41.16 o 
  -2   8  12      302.11      320.11     26.62 o 
   0   8  12       41.73       20.69     18.39 o 
   2   8  12      167.68      183.48     28.10 o 
   4   8  12      253.51      207.49     43.83 o 
   6   8  12       21.29       -9.85     35.65 o 
   8   8  12       10.79       15.12     36.34 o 
  -7   9  12       25.88       -3.05     23.91 o 
  -5   9  12       13.32        3.25     24.30 o 
  -3   9  12      229.97      253.16     45.28 o 
  -1   9  12      123.45      147.66     28.88 o 
   1   9  12        7.16       -6.35     20.42 o 
   3   9  12       52.57       27.60     33.56 o 
   5   9  12       97.46       75.17     36.27 o 
   7   9  12       28.11        2.70     43.62 o 
  -6  10  12       17.50       -3.77     25.56 o 
  -4  10  12       16.41      -16.34     25.01 o 
  -2  10  12       30.27        2.85     23.31 o 
   0  10  12       47.36       97.87     31.14 o 
   2  10  12       75.06       93.55     39.88 o 
   4  10  12       65.38       38.97     37.45 o 
   6  10  12        2.49      -14.36     39.88 o 
  -3  11  12        6.14      -39.26     52.95 o 
  -1  11  12       17.45       49.50     29.25 o 
   1  11  12       55.42      117.31     36.68 o 
   1   0  13      305.07      329.32     20.69 o 
   3   0  13      225.06      210.60     18.77 o 
   5   0  13      456.83      448.47     22.44 o 
   7   0  13       56.45       82.86     24.70 o 
   9   0  13       55.45       35.84     25.18 o 
  11   0  13       33.10       36.75     29.77 o 
 -10   1  13       28.25       22.96     27.22 o 
  -8   1  13      136.22      176.34     29.99 o 
  -6   1  13      738.96      621.75     48.58 o 
  -4   1  13      559.47      542.27     19.74 o 
  -2   1  13      414.46      381.74     15.69 o 
   0   1  13      303.36      270.14     18.22 o 
   2   1  13      715.18      712.27     23.27 o 
   4   1  13       96.80      106.08     16.14 o 
   6   1  13      256.70      257.67     31.72 o 
   8   1  13      101.65       78.49     38.66 o 
  10   1  13       45.98       55.17     30.17 o 
 -11   2  13       10.39       -8.53     40.57 o 
  -9   2  13        3.76      -12.78     16.58 o 
  -7   2  13      564.30      556.68     23.44 o 
  -5   2  13      119.24       93.31     15.99 o 
  -3   2  13       82.96       37.76     12.97 o 
  -1   2  13      726.63      738.73     16.61 o 
   1   2  13      406.19      355.04     17.93 o 
   3   2  13      248.85      249.41     20.33 o 
   5   2  13       30.33       17.33     14.52 o 
   7   2  13      202.13      217.21     30.48 o 
   9   2  13        5.40      -22.81     24.15 o 
  11   2  13       18.06       14.53     29.00 o 
 -10   3  13       24.58       28.24     27.21 o 
  -8   3  13       33.50       12.01     17.03 o 
  -6   3  13      369.96      404.23     24.11 o 
  -4   3  13     1379.05     1343.44     29.89 o 
  -2   3  13      247.65      280.01     17.72 o 
   0   3  13      227.75      179.84     14.96 o 
   2   3  13       77.51       51.72     19.56 o 
   4   3  13      317.96      264.87     29.49 o 
   6   3  13      432.40      532.95     57.14 o 
   8   3  13       37.55       15.33     34.40 o 
  10   3  13       73.77       35.16     37.38 o 
  -9   4  13       73.19       40.35     29.82 o 
  -7   4  13       30.24       -5.60     16.79 o 
  -5   4  13      436.17      459.23     22.90 o 
  -3   4  13      321.75      364.82     20.85 o 
  -1   4  13       97.11      102.66     14.05 o 
   1   4  13      562.55      544.14     21.71 o 
   3   4  13     1374.74     1283.63     82.11 o 
   5   4  13      136.06      154.44     36.82 o 
   7   4  13      228.90      220.18     44.73 o 
   9   4  13        7.00      -36.20     31.14 o 
 -10   5  13       39.73        1.51     25.49 o 
  -8   5  13       86.08       58.57     25.85 o 
  -6   5  13       86.23       70.57     19.24 o 
  -4   5  13      137.89      214.40     18.12 o 
  -2   5  13       32.82        6.72     11.00 o 
   0   5  13      461.38      449.49     18.70 o 
   2   5  13      127.54      104.58     22.41 o 
   4   5  13      438.52      495.08     52.77 o 
   6   5  13       99.06       94.04     39.53 o 
   8   5  13       84.25      113.18     45.56 o 
  10   5  13        0.13      -48.16     32.11 o 
  -9   6  13      116.84       86.12     31.21 o 
  -7   6  13        5.49       20.56     23.70 o 
  -5   6  13      102.66      107.83     20.75 o 
  -3   6  13      423.96      448.80     26.16 o 
  -1   6  13      266.22      315.60     20.64 o 
   1   6  13      751.34      689.71     26.11 o 
   3   6  13      359.76      470.88     54.79 o 
   5   6  13       89.30       65.95     33.08 o 
   7   6  13       13.03       54.16     36.62 o 
   9   6  13        1.85        6.93     36.34 o 
  -8   7  13       64.07       35.14     26.55 o 
  -6   7  13       13.61       -8.73     25.94 o 
  -4   7  13      225.97      241.32     24.74 o 
  -2   7  13      204.38      214.52     23.13 o 
   0   7  13       52.69       65.52     18.23 o 
   2   7  13      559.62      537.11     43.41 o 
   4   7  13       31.62       -7.07     27.74 o 
   6   7  13        6.06      -44.83     29.89 o 
   8   7  13       13.75      -45.25     30.17 o 
  -7   8  13       14.09       -3.48     25.45 o 
  -5   8  13       82.87       83.47     27.56 o 
  -3   8  13       39.35       20.83     51.84 o 
  -1   8  13      100.51       98.49     20.50 o 
   1   8  13      130.80      150.86     22.89 o 
   3   8  13       34.73       14.98     29.61 o 
   5   8  13       86.18       21.64     34.40 o 
   7   8  13       64.16       37.73     37.10 o 
  -6   9  13        1.78      -11.00     33.15 o 
  -4   9  13        6.86      -27.74     22.38 o 
  -2   9  13        5.34       -7.98     20.92 o 
   0   9  13       56.92        1.71     22.37 o 
   2   9  13        4.57       -2.29     30.37 o 
   4   9  13       71.71      129.96     42.51 o 
   6   9  13      117.66      109.02     45.15 o 
  -5  10  13        0.12      -30.90     24.10 o 
  -3  10  13       71.97       59.38     29.15 o 
  -1  10  13       47.58       13.74     27.24 o 
   1  10  13       28.87       24.29     37.03 o 
   3  10  13       23.43      -43.20     34.40 o 
   5  10  13       39.16      -14.49     36.96 o 
  -2  11  13       17.42        7.75     28.64 o 
   0  11  13       33.12       34.55     28.34 o 
   2  11  13       10.53      -36.48     46.74 o 
   0   0  14     2066.05     2128.08     47.20 o 
   2   0  14       73.23       95.10     15.68 o 
   4   0  14      559.11      534.66     23.72 o 
   6   0  14      234.19      315.19     35.44 o 
   8   0  14       45.71       43.27     23.74 o 
  10   0  14        0.16        4.32     27.34 o 
 -11   1  14        0.57      -26.52     28.31 o 
  -9   1  14       29.68       14.74     25.37 o 
  -7   1  14      421.65      493.10     43.88 o 
  -5   1  14      123.25       85.06     15.71 o 
  -3   1  14      621.00      624.16     23.10 o 
  -1   1  14        8.61        7.92      8.05 o 
   1   1  14        9.80        2.89     11.25 o 
   3   1  14      197.22      232.96     21.30 o 
   5   1  14      376.88      394.11     41.39 o 
   7   1  14       82.59       98.38     27.00 o 
   9   1  14        2.65      -35.98     23.99 o 
  11   1  14       44.10       43.54     35.52 o 
 -10   2  14       17.80        5.75     31.10 o 
  -8   2  14      149.65      155.84     23.68 o 
  -6   2  14      272.22      336.44     26.48 o 
  -4   2  14      155.41      158.79     16.88 o 
  -2   2  14       50.44       29.71     10.60 o 
   0   2  14       70.31       61.03     11.50 o 
   2   2  14       52.69       15.82     15.15 o 
   4   2  14      135.32      152.74     24.44 o 
   6   2  14       69.99       67.08     21.05 o 
   8   2  14       28.57      -13.65     24.41 o 
  10   2  14       62.72      -16.09     42.75 o 
  -9   3  14       51.45       32.49     24.39 o 
  -7   3  14       13.07       14.26     14.39 o 
  -5   3  14      455.66      465.62     21.82 o 
  -3   3  14       78.32       89.03     13.73 o 
  -1   3  14      190.66      242.59     17.54 o 
   1   3  14      619.86      617.90     33.87 o 
   3   3  14       75.08       59.39     24.55 o 
   5   3  14      127.48      132.28     25.34 o 
   7   3  14        5.81       -7.98     27.60 o 
   9   3  14      101.45      107.63     42.58 o 
 -10   4  14       11.87        5.52     26.26 o 
  -8   4  14       20.24       -9.27     20.86 o 
  -6   4  14        6.53        4.28     14.06 o 
  -4   4  14      157.71      224.89     26.04 o 
  -2   4  14      132.02      120.09     14.75 o 
   0   4  14      570.86      531.18     19.77 o 
   2   4  14      153.56      186.36     40.95 o 
   4   4  14      153.23      250.29     40.64 o 
   6   4  14       50.27       46.19     32.32 o 
   8   4  14       13.11      -39.84     26.56 o 
  10   4  14       24.82      -29.06     36.27 o 
  -9   5  14       36.25       37.16     36.30 o 
  -7   5  14       44.99       27.88     19.02 o 
  -5   5  14        7.42      -22.74     15.16 o 
  -3   5  14      127.12      164.91     18.94 o 
  -1   5  14      377.82      413.74     22.58 o 
   1   5  14      131.35      155.93     19.23 o 
   3   5  14      460.54      531.59     35.33 o 
   5   5  14        6.74      -16.23     26.35 o 
   7   5  14        4.16      -21.36     27.32 o 
   9   5  14       43.77       -9.64     35.85 o 
  -8   6  14       85.94      103.43     30.48 o 
  -6   6  14      161.75      172.78     25.94 o 
  -4   6  14       50.62       38.12     17.90 o 
  -2   6  14       70.15       55.47     17.80 o 
   0   6  14      236.41      327.44     22.00 o 
   2   6  14      274.67      318.30     33.15 o 
   4   6  14        6.02      -39.74     28.43 o 
   6   6  14      160.66      162.21     45.28 o 
   8   6  14        3.90      -16.23     31.90 o 
  -7   7  14       43.95        1.10     23.44 o 
  -5   7  14        4.29      -27.07     20.40 o 
  -3   7  14        6.58       -2.30     17.19 o 
  -1   7  14       85.08       93.06     18.97 o 
   1   7  14      420.81      474.23     24.54 o 
   3   7  14       11.53        3.95     28.57 o 
   5   7  14       44.56       76.28     36.96 o 
   7   7  14       43.94       -3.12     35.30 o 
  -6   8  14        4.03       20.51     26.06 o 
  -4   8  14       12.31        6.41     22.47 o 
  -2   8  14       28.77       26.01     18.24 o 
   0   8  14       46.39       57.00     19.77 o 
   2   8  14      146.47      115.54     39.32 o 
   4   8  14       20.25       -8.18     33.91 o 
   6   8  14       85.29       35.23     41.40 o 
  -5   9  14       44.17       65.95     28.28 o 
  -3   9  14      100.67       83.20     26.21 o 
  -1   9  14        2.51      -18.10     21.05 o 
   1   9  14       28.88       29.77     24.71 o 
   3   9  14       51.78       14.01     35.99 o 
   5   9  14       34.88       29.20     40.71 o 
  -4  10  14       24.73       11.46     27.28 o 
  -2  10  14       63.16       49.16     27.94 o 
   0  10  14        0.19       -5.07     25.51 o 
   2  10  14       17.83        8.46     44.73 o 
   4  10  14       11.44       -0.62     39.11 o 
  -1  11  14       44.23       56.09     32.60 o 
   1  11  14        0.52        5.20     48.06 o 
   1   0  15      939.41      937.62     23.54 o 
   3   0  15      168.75      138.60     18.39 o 
   5   0  15       49.86       26.71     16.50 o 
   7   0  15        0.91      -21.29     16.98 o 
   9   0  15       18.40       12.51     25.68 o 
 -10   1  15       11.62      -41.43     27.68 o 
  -8   1  15      127.50      128.40     29.42 o 
  -6   1  15       69.88       72.12     19.57 o 
  -4   1  15       88.22       99.39     18.61 o 
  -2   1  15      146.07      189.36     19.10 o 
   0   1  15      921.00      953.89     24.21 o 
   2   1  15      307.47      366.38     24.63 o 
   4   1  15      224.05      262.66     23.42 o 
   6   1  15       11.37       11.47     17.76 o 
   8   1  15       55.08       66.69     26.80 o 
  10   1  15       28.56       -9.37     30.14 o 
  -9   2  15      134.61      145.37     30.60 o 
  -7   2  15       13.48       11.42     15.07 o 
  -5   2  15       28.76       23.90     13.29 o 
  -3   2  15       60.40       54.67     12.98 o 
  -1   2  15      303.83      326.32     23.00 o 
   1   2  15      143.56      166.19     22.90 o 
   3   2  15      298.82      301.14     29.92 o 
   5   2  15      197.93      185.82     51.94 o 
   7   2  15       80.83       96.88     35.92 o 
   9   2  15       15.43       13.87     33.84 o 
 -10   3  15       45.09       10.01     30.06 o 
  -8   3  15       30.70       20.63     18.36 o 
  -6   3  15       41.12       25.17     14.71 o 
  -4   3  15      170.50      165.20     18.34 o 
  -2   3  15      300.89      314.10     20.41 o 
   0   3  15      176.05      161.78     18.27 o 
   2   3  15       60.63       54.89     22.09 o 
   4   3  15       77.28       57.28     32.91 o 
   6   3  15      185.95      175.73     40.43 o 
   8   3  15       62.84       -4.23     35.65 o 
  10   3  15       45.70      -30.51     39.46 o 
  -9   4  15        0.89       -9.02     30.41 o 
  -7   4  15       60.98       51.19     21.98 o 
  -5   4  15       24.27        7.20     13.55 o 
  -3   4  15       73.90       80.38     15.02 o 
  -1   4  15      226.87      255.44     19.25 o 
   1   4  15       85.77       70.15     22.85 o 
   3   4  15      166.95      187.22     26.55 o 
   5   4  15      254.33      341.20     51.94 o 
   7   4  15       86.71       88.70     36.13 o 
   9   4  15       58.39       -1.18     36.62 o 
  -8   5  15       21.71      -30.80     25.69 o 
  -6   5  15       84.05      126.99     23.62 o 
  -4   5  15      249.74      253.10     25.24 o 
  -2   5  15      203.97      240.36     22.51 o 
   0   5  15       51.26       56.75     15.54 o 
   2   5  15       29.23       18.36     19.45 o 
   4   5  15       22.71       13.14     43.34 o 
   6   5  15       56.00       39.81     36.48 o 
   8   5  15       89.70       33.36     41.40 o 
  -7   6  15      145.28      158.17     33.25 o 
  -5   6  15       56.85       48.73     21.15 o 
  -3   6  15      186.68      187.46     24.05 o 
  -1   6  15       11.33       -6.40     12.80 o 
   1   6  15       70.58      109.63     20.35 o 
   3   6  15       41.92        8.87     20.30 o 
   5   6  15       82.25      171.50     45.84 o 
   7   6  15      122.70      117.69     42.79 o 
  -8   7  15       19.36       -2.53     27.23 o 
  -6   7  15      120.85      115.91     34.02 o 
  -4   7  15       86.71       96.24     21.40 o 
  -2   7  15       77.81       88.93     19.14 o 
   0   7  15        0.86      -15.33     15.80 o 
   2   7  15       13.52      -15.03     23.30 o 
   4   7  15       60.02       63.25     38.77 o 
   6   7  15      144.85      162.83     48.34 o 
   8   7  15       20.45       23.93     41.19 o 
  -7   8  15       19.58       -2.05     28.58 o 
  -5   8  15       89.27       87.30     45.32 o 
  -3   8  15       61.89       45.06     26.21 o 
  -1   8  15       55.82       48.66     19.32 o 
   1   8  15      127.44      106.76     27.68 o 
   3   8  15       31.91      -39.11     29.47 o 
   5   8  15       21.29      -19.28     37.03 o 
   7   8  15       19.88       24.06     42.16 o 
  -4   9  15       59.46       45.15     29.28 o 
  -2   9  15       15.10        1.20     24.83 o 
   0   9  15       18.45       -3.22     19.73 o 
   2   9  15      134.31      148.52     31.79 o 
   4   9  15        0.94      -30.03     36.75 o 
  -3  10  15       45.18       15.07     27.18 o 
  -1  10  15       29.08       44.42     27.82 o 
   1  10  15       11.86      -33.84     37.03 o 
   3  10  15       44.20        4.99     40.22 o 
   0   0  16      239.92      251.55     25.16 o 
   2   0  16      266.74      316.94     24.34 o 
   4   0  16      227.10      263.98     24.42 o 
   6   0  16      133.40      186.08     37.43 o 
   8   0  16       73.54       61.00     45.04 o 
  10   0  16       31.79       22.06     31.46 o 
  -9   1  16        2.93       19.18     27.33 o 
  -7   1  16       83.77       97.31     23.38 o 
  -5   1  16      408.42      484.46     55.90 o 
  -3   1  16       53.12       68.52     17.30 o 
  -1   1  16      258.56      283.92     22.75 o 
   1   1  16      253.60      259.78     21.93 o 
   3   1  16       79.68       83.26     22.95 o 
   5   1  16       25.35        9.82     21.81 o 
   7   1  16      192.15      274.14     46.12 o 
   9   1  16       49.64       18.86     33.50 o 
 -10   2  16       29.63       16.16     48.89 o 
  -8   2  16      189.46      142.51     29.42 o 
  -6   2  16      121.56      101.50     18.50 o 
  -4   2  16       43.59       42.84     14.15 o 
  -2   2  16      348.85      369.52     22.07 o 
   0   2  16      258.53      294.08     19.53 o 
   2   2  16      345.76      356.80     47.23 o 
   4   2  16      134.15      221.40     29.71 o 
   6   2  16      260.08      270.84     33.21 o 
   8   2  16        0.97        3.74     35.16 o 
  10   2  16       11.22      -23.09     32.39 o 
  -9   3  16       29.05       -8.73     27.56 o 
  -7   3  16       20.16       -6.75     16.11 o 
  -5   3  16        3.03      -20.68     13.79 o 
  -3   3  16      413.30      488.07     21.38 o 
  -1   3  16       78.06       91.49     15.04 o 
   1   3  16       49.54       33.03     16.20 o 
   3   3  16      418.83      481.19     43.72 o 
   5   3  16      146.48      101.16     25.89 o 
   7   3  16        3.72       -1.87     29.96 o 
   9   3  16       29.19      -10.75     38.49 o 
  -8   4  16       26.59      -21.53     19.15 o 
  -6   4  16       87.36       71.95     21.79 o 
  -4   4  16      161.05      180.52     19.52 o 
  -2   4  16      133.20      167.17     18.22 o 
   0   4  16      233.06      295.62     21.13 o 
   2   4  16       47.17       60.97     21.67 o 
   4   4  16      162.17      117.04     27.75 o 
   6   4  16       34.48       32.39     32.80 o 
   8   4  16        2.34      -25.52     31.76 o 
  -9   5  16        0.30      -15.83     25.57 o 
  -7   5  16      131.39      117.82     36.26 o 
  -5   5  16       90.54       73.69     20.63 o 
  -3   5  16      148.06      152.78     18.65 o 
  -1   5  16       27.29       11.28     13.12 o 
   1   5  16      401.58      472.51     41.71 o 
   3   5  16        3.74      -23.74     23.27 o 
   5   5  16       89.84       73.37     38.70 o 
   7   5  16       32.90       68.52     36.41 o 
   9   5  16        2.65      -57.42     38.28 o 
  -8   6  16       16.43      -37.44     24.96 o 
  -6   6  16      107.35      147.05     26.19 o 
  -4   6  16       31.79       -5.66     18.22 o 
  -2   6  16      261.36      243.54     24.14 o 
   0   6  16      131.57      174.30     23.83 o 
   2   6  16      114.60      113.75     26.99 o 
   4   6  16       90.05       38.49     34.67 o 
   6   6  16      106.42      126.63     40.64 o 
   8   6  16       40.18      102.64     47.78 o 
  -7   7  16       13.57       -9.94     25.54 o 
  -5   7  16       32.32        9.70     24.05 o 
  -3   7  16        3.49      -17.35     18.17 o 
  -1   7  16      190.36      238.13     26.06 o 
   1   7  16       88.57       79.12     20.83 o 
   3   7  16       21.15      -19.42     34.05 o 
   5   7  16      130.63      135.58     48.47 o 
   7   7  16       13.96       23.16     37.03 o 
  -6   8  16       39.36       28.67     28.00 o 
  -4   8  16        2.74      -35.38     23.59 o 
  -2   8  16        1.03       -4.35     17.82 o 
   0   8  16       72.67       41.37     26.53 o 
   2   8  16      192.55      180.58     47.37 o 
   4   8  16       26.12       -9.71     36.89 o 
   6   8  16       16.01        5.06     37.52 o 
  -5   9  16        2.46      -30.00     26.40 o 
  -3   9  16       29.48        4.53     24.95 o 
  -1   9  16       49.43       15.92     25.10 o 
   1   9  16        2.66      -17.70     26.36 o 
   3   9  16       28.65       10.89     39.46 o 
   5   9  16        0.26      -26.56     39.11 o 
  -2  10  16       11.51       -1.45     28.04 o 
   0  10  16       32.63       45.08     42.86 o 
   2  10  16       28.36       32.87     42.23 o 
   1   0  17       44.18       43.27     20.19 o 
   3   0  17       68.84       64.62     18.47 o 
   5   0  17      169.32      224.65     25.44 o 
   7   0  17      198.55      258.43     29.45 o 
   9   0  17       23.02       28.19     29.31 o 
  -8   1  17       44.64       44.42     29.03 o 
  -6   1  17      333.64      416.31     32.33 o 
  -4   1  17       20.45       32.80     17.92 o 
  -2   1  17      228.46      199.63     21.88 o 
   0   1  17       44.64       44.30     15.76 o 
   2   1  17       21.26       -2.27     17.47 o 
   4   1  17      407.22      544.85     40.67 o 
   6   1  17       22.23       22.83     22.08 o 
   8   1  17       24.75      -13.66     30.17 o 
  -9   2  17       43.98       58.05     37.52 o 
  -7   2  17       24.01      -13.55     19.40 o 
  -5   2  17      103.75      108.73     17.81 o 
  -3   2  17      252.08      274.68     21.74 o 
  -1   2  17       20.61       13.12     12.33 o 
   1   2  17      228.41      204.15     21.65 o 
   3   2  17        8.05       -7.22     19.28 o 
   5   2  17        5.31      -10.08     19.74 o 
   7   2  17       77.41       67.27     35.58 o 
   9   2  17        2.23      -34.81     37.38 o 
  -8   3  17      101.58      114.17     25.80 o 
  -6   3  17       44.57       25.17     16.18 o 
  -4   3  17       97.84       89.17     17.41 o 
  -2   3  17        7.90       -4.62     12.90 o 
   0   3  17       69.43       59.25     17.34 o 
   2   3  17      254.05      280.99     32.28 o 
   4   3  17       65.70       26.18     21.07 o 
   6   3  17        4.89        5.27     30.34 o 
   8   3  17       22.31      -29.54     36.13 o 
  -7   4  17       17.49        6.60     20.98 o 
  -5   4  17       16.35        8.29     16.25 o 
  -3   4  17       66.09       30.20     14.79 o 
  -1   4  17      412.87      498.85     26.74 o 
   1   4  17       19.48      -15.31     14.94 o 
   3   4  17      100.47       72.39     24.33 o 
   5   4  17       19.61       -2.41     22.07 o 
   7   4  17       57.13      101.18     40.22 o 
  -8   5  17       10.34      -32.96     23.19 o 
  -6   5  17        1.61      -27.14     18.81 o 
  -4   5  17       20.25        1.20     18.18 o 
  -2   5  17        5.88      -21.07     16.30 o 
   0   5  17      171.23      191.10     23.77 o 
   2   5  17      102.40      111.47     25.50 o 
   4   5  17       17.05       11.55     30.93 o 
   6   5  17        0.99       -9.85     31.35 o 
   8   5  17       15.75      -34.88     31.42 o 
  -7   6  17       19.39      -17.76     26.69 o 
  -5   6  17        0.81      -18.97     19.81 o 
  -3   6  17        5.38       -8.00     17.59 o 
  -1   6  17       22.73       24.92     15.26 o 
   1   6  17      334.01      434.99     32.21 o 
   3   6  17       41.65       22.78     23.74 o 
   5   6  17        1.63      -39.32     32.39 o 
   7   6  17        9.82      -53.33     36.34 o 
  -6   7  17       10.34       30.91     28.82 o 
  -4   7  17       57.60       50.80     23.21 o 
  -2   7  17       75.65       99.37     24.95 o 
   0   7  17      198.08      293.25     36.27 o 
   2   7  17       24.92       39.18     29.23 o 
   4   7  17       17.48        0.62     34.26 o 
   6   7  17       18.70      -49.00     32.66 o 
  -5   8  17       15.85       17.37     28.37 o 
  -3   8  17       22.12      -15.30     24.62 o 
  -1   8  17       24.89       28.39     20.60 o 
   1   8  17       43.06       63.19     33.11 o 
   3   8  17      102.89      104.23     41.05 o 
   5   8  17       10.78      -36.06     40.15 o 
  -2   9  17        2.01      -35.42     23.61 o 
   0   9  17       23.34       50.84     29.87 o 
   2   9  17       44.22       39.52     29.48 o 
   0   0  18      424.54      560.48     56.17 o 
   2   0  18       77.57       78.38     36.51 o 
   4   0  18       18.91       17.59     21.76 o 
   6   0  18       40.35       35.11     25.79 o 
   8   0  18       20.44        0.62     31.62 o 
  -9   1  18       46.54       22.03     28.70 o 
  -7   1  18        5.10        9.87     19.84 o 
  -5   1  18       11.03      -16.34     16.23 o 
  -3   1  18       49.03       80.06     19.37 o 
  -1   1  18      262.70      328.86     26.84 o 
   1   1  18      261.34      255.58     23.17 o 
   3   1  18        7.45      -27.51     19.04 o 
   5   1  18       38.92       41.22     22.80 o 
   7   1  18       50.73        4.58     26.84 o 
   9   1  18        3.82       16.71     33.98 o 
  -8   2  18        9.60       -0.80     21.24 o 
  -6   2  18        7.58       19.02     20.97 o 
  -4   2  18       67.67       58.62     16.20 o 
  -2   2  18      152.58      139.97     21.85 o 
   0   2  18       78.81       95.08     19.49 o 
   2   2  18      154.43      167.92     27.57 o 
   4   2  18       72.81       55.19     39.46 o 
   6   2  18       11.73       10.41     23.64 o 
   8   2  18       33.58       61.17     40.43 o 
  -7   3  18        7.61      -24.98     16.65 o 
  -5   3  18       28.21        6.99     15.05 o 
  -3   3  18       16.97      -19.03     13.36 o 
  -1   3  18        7.82       -5.61     18.89 o 
   1   3  18       51.08       64.54     18.25 o 
   3   3  18       16.82       -8.61     20.50 o 
   5   3  18       12.92        8.65     22.68 o 
   7   3  18       64.62       99.65     45.63 o 
  -8   4  18        9.89        1.74     25.83 o 
  -6   4  18        8.29      -28.42     18.95 o 
  -4   4  18       12.54        0.22     18.13 o 
  -2   4  18       72.49       37.60     18.28 o 
   0   4  18       18.53        0.15     16.41 o 
   2   4  18       68.40       68.59     23.96 o 
   4   4  18       11.53      -26.73     19.55 o 
   6   4  18       59.65       96.67     44.04 o 
   8   4  18       48.00       53.33     45.63 o 
  -7   5  18        2.80      -31.33     21.19 o 
  -5   5  18       50.37       45.11     21.82 o 
  -3   5  18       13.83      -13.16     15.25 o 
  -1   5  18       38.03       33.39     19.17 o 
   1   5  18       11.35       -5.65     17.38 o 
   3   5  18       29.07        5.23     24.42 o 
   5   5  18       50.12       61.03     35.99 o 
   7   5  18       27.80       31.14     38.42 o 
  -6   6  18       20.68      -10.58     23.45 o 
  -4   6  18       59.82       49.19     22.49 o 
  -2   6  18       13.01        4.50     18.52 o 
   0   6  18       40.63       34.81     22.29 o 
   2   6  18        7.36        8.94     24.01 o 
   4   6  18        8.90      -45.87     30.58 o 
   6   6  18       20.30      -35.78     38.21 o 
  -5   7  18       28.88       24.21     28.20 o 
  -3   7  18       64.24       75.39     22.57 o 
  -1   7  18       50.27       44.31     25.85 o 
   1   7  18        5.01        5.74     23.12 o 
   3   7  18        7.63      -33.01     33.98 o 
   5   7  18        2.84      -17.27     38.84 o 
  -4   8  18       48.09       29.17     56.66 o 
  -2   8  18       33.69       20.79     23.35 o 
   0   8  18       20.61       34.65     53.78 o 
   2   8  18        9.24        7.47     25.17 o 
   4   8  18        9.76        1.60     41.40 o 
  -1   9  18        3.74       16.44     43.55 o 
   1   9  18       46.44       55.70     29.35 o 
   1   0  19       47.18       46.76     35.61 o 
   3   0  19       16.68       -3.21     20.15 o 
   5   0  19       67.63       46.36     26.60 o 
   7   0  19        2.58       -2.87     23.74 o 
  -8   1  19       72.76       35.44     34.61 o 
  -6   1  19       36.55       37.89     26.23 o 
  -4   1  19      123.16      123.43     28.78 o 
  -2   1  19      111.58      122.63     25.37 o 
   0   1  19       48.13       43.19     23.34 o 
   2   1  19       73.30      114.90     26.22 o 
   4   1  19       77.61       89.08     26.10 o 
   6   1  19       36.55       13.37     24.48 o 
   8   1  19        1.01        1.46     38.63 o 
  -7   2  19       92.01      168.70     27.99 o 
  -5   2  19       74.92       68.03     23.32 o 
  -3   2  19        4.00      -20.96     16.40 o 
  -1   2  19       74.16       77.12     18.74 o 
   1   2  19      113.75      140.95     21.58 o 
   3   2  19       10.24      -13.46     19.91 o 
   5   2  19       11.23      -23.25     23.49 o 
   7   2  19       20.15       -8.46     34.40 o 
  -6   3  19       56.81       46.89     20.30 o 
  -4   3  19       35.15        7.14     15.24 o 
  -2   3  19       10.25      -20.13     13.42 o 
   0   3  19       15.48       -6.14     16.02 o 
   2   3  19        4.06      -25.15     16.77 o 
   4   3  19        8.98      -13.39     23.31 o 
   6   3  19       26.60       -7.54     23.52 o 
  -7   4  19        2.18      -23.95     22.40 o 
  -5   4  19       40.25       11.76     21.31 o 
  -3   4  19        8.80      -15.31     15.07 o 
  -1   4  19       75.56       80.15     21.10 o 
   1   4  19      121.17      182.52     25.65 o 
   3   4  19       35.77       40.74     25.25 o 
   5   4  19        7.70       10.61     40.50 o 
   7   4  19       25.24       72.26     45.84 o 
  -6   5  19        6.07        4.34     22.56 o 
  -4   5  19        8.52       -2.57     19.92 o 
  -2   5  19       11.89       11.14     19.57 o 
   0   5  19       66.34       79.12     20.97 o 
   2   5  19       76.31       82.36     22.37 o 
   4   5  19       39.57       10.69     26.38 o 
   6   5  19        6.40       -6.03     41.26 o 
  -5   6  19        5.90        9.90     22.70 o 
  -3   6  19       26.74        4.05     20.18 o 
  -1   6  19       37.45       49.02     27.17 o 
   1   6  19       36.50       40.74     20.99 o 
   3   6  19       56.31       70.20     28.24 o 
   5   6  19        6.15       20.60     36.06 o 
  -4   7  19       24.91       17.90     23.15 o 
  -2   7  19       20.26       -5.98     26.42 o 
   0   7  19        2.37      -18.57     23.26 o 
   2   7  19       91.36      163.74     27.17 o 
   4   7  19        2.21      -47.78     37.59 o 
  -1   8  19        0.89      -31.68     27.57 o 
   1   8  19       73.60      141.32     68.31 o 
   0   0  20       20.78       59.02     32.87 o 
   2   0  20       92.50       70.29     23.65 o 
   4   0  20       86.61       37.18     27.57 o 
   6   0  20       43.84       37.00     28.16 o 
  -7   1  20       24.81        2.47     25.38 o 
  -5   1  20       17.76       13.61     25.62 o 
  -3   1  20      148.64      194.67     36.58 o 
  -1   1  20        0.02      -13.84     19.32 o 
   1   1  20        0.01      -26.88     21.95 o 
   3   1  20       82.96       43.15     25.35 o 
   5   1  20       90.53      148.47     32.51 o 
   7   1  20       53.44       90.06     33.08 o 
  -6   2  20       50.54       85.53     29.64 o 
  -4   2  20       51.49       26.24     23.21 o 
  -2   2  20       77.85       32.23     23.48 o 
   0   2  20       91.21      120.83     27.11 o 
   2   2  20       78.92       20.63     23.50 o 
   4   2  20       39.96       62.97     28.75 o 
   6   2  20       44.18       43.98     27.44 o 
  -5   3  20       25.93       12.66     17.94 o 
  -3   3  20       48.05       31.95     17.15 o 
  -1   3  20       80.84       87.58     22.24 o 
   1   3  20      148.37      239.80     26.86 o 
   3   3  20       49.26       40.67     27.32 o 
   5   3  20       36.29       13.44     26.23 o 
  -6   4  20        4.12      -17.65     22.07 o 
  -4   4  20        2.84      -24.34     16.22 o 
  -2   4  20       39.05       51.93     30.47 o 
   0   4  20       87.78       70.82     22.26 o 
   2   4  20       50.00       38.23     20.55 o 
   4   4  20        3.05      -22.40     26.70 o 
   6   4  20       11.01      -17.55     38.84 o 
  -5   5  20       10.21      -10.20     22.07 o 
  -3   5  20       36.09       23.28     20.98 o 
  -1   5  20       91.44      132.87     23.70 o 
   1   5  20       15.87       17.73     19.77 o 
   3   5  20       26.41        1.95     24.63 o 
   5   5  20       10.02       -2.01     36.48 o 
  -4   6  20       10.97       -7.70     24.18 o 
  -2   6  20       44.18       23.99     29.33 o 
   0   6  20       41.82       53.14     22.69 o 
   2   6  20       51.51       69.87     23.59 o 
   4   6  20        4.32      -22.32     26.84 o 
  -1   7  20       52.15       26.60     30.55 o 
   1   7  20       26.22       40.28     28.58 o 
   1   0  21      104.81      134.39     28.67 o 
   3   0  21       74.11      113.88     30.06 o 
   5   0  21       21.36      -17.18     23.96 o 
  -6   1  21       15.43       12.28     28.17 o 
  -4   1  21        8.98       -8.07     23.41 o 
  -2   1  21       19.07      -13.43     22.59 o 
   0   1  21      103.16      129.05     38.66 o 
   2   1  21       62.10       73.48     27.01 o 
   4   1  21        8.24        9.50     34.57 o 
   6   1  21       18.15        6.03     25.50 o 
  -5   2  21       11.57       -4.53     26.74 o 
  -3   2  21       10.95      -18.26     21.85 o 
  -1   2  21       60.32       48.76     26.69 o 
   1   2  21       19.80        0.92     23.21 o 
   3   2  21        8.60       -6.13     22.13 o 
   5   2  21        3.08      -12.77     24.45 o 
  -4   3  21        5.57      -30.51     20.34 o 
  -2   3  21        8.34       -1.86     20.11 o 
   0   3  21       74.24       83.49     22.10 o 
   2   3  21       11.40       14.47     20.02 o 
   4   3  21       21.02       27.43     27.62 o 
  -5   4  21        2.50      -32.19     21.46 o 
  -3   4  21       20.88      -13.14     21.32 o 
  -1   4  21        8.31       -1.66     20.49 o 
   1   4  21        8.66        2.39     24.02 o 
   3   4  21        5.35      -28.68     23.49 o 
   5   4  21       27.51       23.04     28.42 o 
  -4   5  21       26.63       17.57     23.90 o 
  -2   5  21        3.31      -29.83     19.89 o 
   0   5  21       21.86       18.54     20.05 o 
   2   5  21       11.31       -3.42     21.07 o 
   4   5  21        2.79       -9.87     34.64 o 
  -1   6  21       17.75       15.52     28.12 o 
   1   6  21       15.24       47.17     24.27 o 
   0   0  22       85.20       66.23     42.37 o 
   2   0  22       12.88       16.34     25.62 o 
   4   0  22       16.90       -8.65     27.90 o 
  -5   1  22       36.92       30.26     29.64 o 
  -3   1  22       24.95       39.37     27.67 o 
  -1   1  22       56.14       76.22     26.93 o 
   1   1  22       57.45       40.36     27.33 o 
   3   1  22       14.35        1.56     25.11 o 
   5   1  22        7.11      -16.54     25.40 o 
  -4   2  22       26.21       18.47     25.11 o 
  -2   2  22        3.20      -33.80     22.53 o 
   0   2  22       12.81      -33.21     23.53 o 
   2   2  22        3.39      -15.72     22.86 o 
   4   2  22       14.80       16.93     28.21 o 
  -3   3  22       14.49      -27.52     24.62 o 
  -1   3  22       14.69        3.69     28.71 o 
   1   3  22       24.06       18.37     26.03 o 
   3   3  22       14.00      -26.20     23.74 o 
  -2   4  22       14.78       14.84     22.65 o 
   0   4  22       17.41       26.65     22.41 o 
   2   4  22       26.40       29.33     22.28 o 
  -1   5  22        7.29       11.77     22.96 o 
   1   5  22       36.16       42.19     23.51 o 
   1   0  23        2.87       -5.10     24.85 o 
   3   0  23        3.94      -15.59     23.98 o 
  -2   1  23       24.51       20.37     24.94 o 
   0   1  23        2.73        1.82     24.68 o 
   2   1  23        3.94      -17.83     25.20 o 
  -3   2  23       30.42       34.26     26.52 o 
  -1   2  23        4.11       -7.35     25.10 o 
   1   2  23       23.84       10.23     27.42 o 
   3   2  23        6.34      -31.28     24.57 o 
  -2   3  23        6.39       -4.81     25.64 o 
   0   3  23        3.64       -8.65     26.86 o 
   2   3  23       30.16        7.42     30.45 o 
                                                 
